# Supplementary material for: The distribution of incidence rates of cardiovascular diseases in the elderly and the relationship between dietary patterns and cardiovascular risk
Source: PeerJ. 2026 Feb 27;14:e20768. doi: 10.7717/peerj.20768 (PMC12951887; doi:10.7717/peerj.20768)
Supplement: Supplemental Information 1 [file peerj-14-20768-s001.xlsx]

## Sheet: The Low-Risk Group
No	Male/Female	Age (years)	BMI (kg/m2)	Waist(cm)	Current Smoking(Yes/no, Yes:1)	Current Drinking(Yes/no, Yes:1)	Marital status(Married/ Others,Married:1)	Number of children(≤2/≥3,≤2:1)	Monthly income(yaun)(<5000/≥5000, <5000:1,)	Living situation(Living alone/Living with Family, Living alone:1)	Education(below high school/high school and above, below high school:1)	History of surgery(Yes/no)	Diabetes	Hyperuricemia	Bronchial Asthma	Chronic Obstructive Pulmonary Disease	the 10-year ASCVD risk(%)	Fruit & Nuts	Vegetables	Legumes	Cereals	Fish	Edible oil	Meat	Dairy products	Alcohol	Total Energy (kcal/day)	Proteins (% TE)	Proteins Animal sources (% TE)	Proteins Vegetable sources (% TE)	Lipids (% TE)	SFA (% TE)	MUFA (% TE)	PUFA (% TE)	Cholesterol (mg/die)	Carbohydrates (% TE)	Added sugars (% TE)	Fiber (g/1000 kcal/day)	Total Polyphenols (mg)	Calcium (mg)	Sodium (mg)	Potassium (mg)	Iron (mg)	Zinc (mg)	Selenium (μg)	Vitamin A (μg)	Vitamin E (mg)	Vitamin C (mg)	Vitamin D (IU)
1	0	80.27	25.43	89.34	0	0	1	1	1	0	0	0	0	0	0	0	1.79	243.49	118.8	25.47	68.58	22.11	16.35	32.97	23.36	0.22	1032.97	16.48	10.91	6.86	35.14	10.82	13.66	3.09	244.43	45.19	0.81	7.23	1150.06	1216.77	1487.58	2339.13	9.63	7.88	38.16	420.14	13.67	92.79	686.38
2	0	64.18	24.92	88.57	0	0	0	1	1	0	1	0	0	1	0	0	2.39	168.22	178.83	9.46	124.31	36.31	17.77	101.51	15.65	0.22	991.63	21.5	12.36	10.31	39.09	7.55	26.26	2.26	241.88	53.7	1.39	11.63	1199.47	714.49	1815.37	2854.92	9.98	7.33	50.48	851.95	16.08	91.45	481.93
3	1	77.62	22.11	68.11	0	0	1	0	0	1	0	0	0	1	0	1	1.88	222.55	107.58	13.83	97.35	25.8	11.23	53.36	11.04	0.26	1898.45	21.49	11.97	6.04	30.36	6.42	23.85	5.22	219.34	46.24	2.66	12.9	712.51	564.36	2354.9	4185.16	9.78	11.46	49.04	944.79	14.23	97.06	771.13
4	0	72.24	23.13	89.67	0	0	1	0	1	0	0	0	1	0	0	0	2.14	260.39	59.24	12.97	103.98	21.66	14.44	68.71	14.67	0.26	1017.01	8.08	9.53	5.18	36.61	8.75	22.07	4.29	271.13	64.67	1.25	11.09	889.41	763.77	1829.77	3152.44	9.06	12.42	43.68	678.05	18.67	96.37	627.86
5	0	78.76	14.25	88.65	0	0	1	1	1	0	1	1	0	0	0	0	2.44	267.13	160.19	5.1	132.42	43.88	17.37	63.76	10.73	0.24	1051.74	13.24	10.68	6.19	31.52	11.09	12.71	3.86	271.58	50.71	2.12	16.67	393.67	608.69	1524.65	2559.36	10.77	9.72	42.23	971.78	15.42	119.67	750.98
6	0	67.92	16.21	75.03	1	0	1	0	1	0	1	0	0	0	0	0	1.65	124.83	148.52	12.38	60.43	25.21	14.38	76.71	17.11	0.19	1912.61	21.97	14.06	3.07	37.58	8.59	16.62	4.62	199.68	53.88	2.62	16.25	1058.38	542.84	1151.72	3559.73	8.54	10.06	56.2	848.94	14.75	96.26	664.99
7	1	75.5	24.67	84.49	0	0	1	0	0	0	1	1	0	0	0	0	2.24	174.63	34.41	18.92	152.67	25.48	12.85	76.77	15.25	0.3	2154.37	21.24	13.52	7.94	41.19	10.59	16.66	4.14	242.66	35.36	2.24	12.52	661.27	1116.07	1167.19	3245.33	11.57	12.96	57.38	485.27	14.13	49.5	707.9
8	1	74.46	27.58	70.24	0	1	1	1	1	0	0	0	0	0	1	0	3.17	285.37	98.64	15.66	78.37	33.92	5.22	72.52	24.39	0.24	1934.9	12.55	14.05	6.85	35.52	9.68	17.09	4.76	318.78	42.4	1.73	18.86	768.11	510.21	1238.63	3708.53	7.85	8.42	50.17	410.14	19.3	80.99	657.49
9	1	75.17	28.45	72.31	0	0	1	0	1	0	1	0	0	0	0	0	0.93	152.11	92.47	19.69	84.47	32.73	19.32	35.9	15.82	0.24	1874.88	22.37	10.06	7.82	36.43	10.25	25.95	4.8	267.15	62.08	2.64	16.67	725.94	849.43	1761.41	3258.21	8.96	5.71	44.31	691.47	15.79	90.55	785.96
10	0	78.03	25.55	91.15	0	0	1	1	1	0	1	0	0	0	0	0	3.15	167.66	165.25	25.63	83.21	35.75	13.24	76.84	20.76	0.26	2137.46	16.74	11.72	6.69	38.99	10.43	9.45	5.17	215.69	46.63	1.35	14.9	509.11	726.86	1805.28	3696.75	8.45	7.28	28.71	974.02	14.9	93.09	710.03
11	1	78.7	27.48	106.76	0	0	1	1	1	0	0	0	0	0	0	1	2.48	143.1	15.96	13.86	90.68	37.02	10.48	84.83	16.28	0.21	1851.87	19.57	11.4	7.23	34.79	13.12	17.09	4.4	296.5	35.91	2.63	6.65	827.93	833.56	1654.45	3099.38	9.5	8.59	49.51	471.64	13.15	99.27	749.94
12	1	76.31	23.81	87.22	0	0	1	0	0	0	0	0	0	0	0	0	2.89	310.13	109.7	18.58	85.67	24.59	16.15	64.86	10.74	0.1	1905.43	20.21	10.1	9.36	39.91	11.71	24.16	4.15	335.01	64.29	1.61	14.31	879.58	920.9	2114.23	2852	7.47	8.56	48.17	708.45	12.32	107.99	774.85
13	0	71.94	20.37	79.77	0	0	1	0	0	0	0	0	0	1	0	0	2.97	121.5	120.76	13.63	74.49	11.5	17.69	41.71	23.54	0.36	2213.77	23.93	13	6.83	27.04	9.66	16.19	3.78	322.6	57.96	3.76	12.12	789.66	834.7	1776.92	3631.94	10.77	12.34	45.34	807.6	13.62	101.66	812.79
14	1	74.69	21.33	71.44	0	1	0	1	1	0	1	1	0	0	0	1	2.07	310.69	106.82	18.98	124.12	23.6	9.97	94.72	21.32	0.18	1847.57	19.84	14.89	7.92	36.29	12.14	10.1	4.15	286.03	54.18	1.24	13.63	1138.61	714.65	2250.65	2694.88	6.81	7.95	31.13	702.7	17.14	82.46	732.01
15	0	72.37	24.05	64.87	0	0	1	1	1	0	0	0	0	0	0	0	2.74	201.33	185.11	19.99	95.08	29.88	14.92	59.95	11.9	0.22	1998.59	21.36	15.56	6.25	33.48	8	17.56	5.99	173.34	49.4	2.24	12.23	679.66	1102.47	1294.99	4148.96	9.61	10.93	54.12	703.32	14.14	108.91	631.35
16	0	80.39	25.01	88.54	0	0	1	1	1	0	0	1	0	1	0	0	2.56	262.36	94.48	7.31	118.84	27.35	19.15	44.56	18.6	0.18	1327.39	18.74	14.26	6.36	31.45	9.56	26.48	4.12	297.15	46.26	1.66	6.54	824.15	462.9	877.97	3334.14	9.94	4.45	53.92	1038.72	15.07	93.08	618.49
17	0	75.07	25.13	95.98	0	0	1	1	1	0	0	0	0	0	1	1	2.23	222.87	182.8	13.07	77.47	21.35	15.19	88.31	29.07	0.16	2173.27	21.36	12.02	7.8	32.34	9.82	16.62	2.83	348.63	48.78	2.32	14.44	897.48	701.91	3145.03	3050.25	11.09	9.9	40.29	825.62	15.19	76.95	519.96
18	1	74.53	22.54	65.32	0	0	1	1	0	0	1	0	0	0	0	0	1.98	177.86	204.88	6.49	78.25	20.73	13.98	50.57	17.27	0.12	1585.36	13.33	7.89	7.11	29.61	10.58	18.8	3.13	265.74	53.49	2.34	10.61	894.21	561.23	1558.01	1502.1	8.2	11.15	56.25	919.29	11.85	82.12	940.03
19	1	79.62	18.12	84.65	0	0	1	0	1	0	1	0	0	0	1	1	3.74	163.89	173.44	13.37	86.4	27.87	14.59	45.24	16.23	0.11	2295.58	18.75	14.61	7.52	33.98	14.04	20.33	3.94	200.07	54.07	3.96	11.97	983.3	541.95	1548.12	3343.7	9.2	10.5	40.26	1267.95	13.42	88.31	424.36
20	1	78.42	18.28	103.63	0	0	0	0	1	0	0	0	0	0	0	0	3.14	241.99	151.25	21.59	97.2	16.79	5.38	49.48	17.58	0.33	1894.86	17.1	13.12	7.81	34.07	11.22	21.04	4.93	408.87	42.58	2.44	11.57	611.73	894.43	2761.89	3866.97	8.91	8.95	52.68	1055.79	14.75	101.64	746.99
21	1	75.65	23.84	83.34	0	0	1	1	1	0	1	0	0	0	0	0	2.78	256.09	159.64	3.72	98.51	33.62	15.14	50.85	16.03	0.17	1614.91	16.65	12.67	8.91	25.4	10.41	23.04	2.9	373.18	45.57	0.84	14.22	192.65	659.72	1016.53	2167.29	7.57	13.81	47.66	890.32	13.75	101.45	701
22	0	81.91	24.16	107.33	0	0	1	1	1	1	0	0	0	1	0	0	2.78	193.39	119.45	11.37	131.49	22.73	17.84	48.54	23.14	0.24	2489.05	14.21	10.58	8.2	45.7	9.35	16.9	5.53	258.24	46.09	2.74	12.34	754.78	839.71	1684.48	3032.69	7.91	6.83	40.48	918.27	18.07	86.59	507.96
23	1	78.49	28.24	109.79	0	0	1	0	1	0	1	0	0	0	0	0	1.26	173.61	178.96	21.44	166.37	20.97	11.1	72.36	19.33	0.18	2628.35	22.94	13.24	6.81	30.38	15.28	17.9	3.19	279.78	44.98	1.8	13.92	967.64	691.6	1155.44	4298.92	8.3	7.7	50.78	812.18	12.63	86.7	688.24
24	1	70.74	26.93	80.39	0	0	1	1	0	0	1	0	0	0	0	0	3.36	151.96	71.98	22.7	87.64	28.8	7.27	88.5	13.17	0.23	1476.65	22.01	12.17	6.09	37.41	3.78	15.67	4.39	192	32.59	1.92	9.66	613.87	1082.13	1574.04	2639.6	10.7	9.14	37.04	616.4	16.95	87.95	909.48
25	1	75.72	28.66	83.13	0	0	1	1	1	0	1	0	0	0	0	0	2.78	132.46	71.3	15.69	106.08	28.14	15.74	54.3	15.36	0.12	1158.67	18.15	11.15	8.67	20.63	8.13	21.26	5.9	132.85	46.52	2.45	13.21	758.05	751.74	1805.45	3368.59	9.24	13.66	45.35	798.47	15.59	81.93	721.64
26	0	74.54	28	81.51	1	0	0	1	1	1	1	0	0	0	0	0	1.91	295.05	134.3	14.86	78.71	36.99	20.18	36.09	22.1	0.23	1749.81	19.79	15.23	6.87	27.28	11.03	23.89	5.39	250.59	44.29	2.85	16.73	1058.82	1113.15	772.69	2585.23	12.02	10.96	34.42	934.84	16.47	90.5	677.4
27	1	76.81	28.67	81	0	0	1	0	1	0	1	0	0	1	1	0	2.25	217.69	101.2	4.34	93.58	23.04	12.15	61.1	15.54	0.04	1753.01	10.71	13.01	6.53	38.33	6.96	12.08	2.96	172.54	42.62	2.05	15.66	871.92	323.1	2360.94	2193.59	9.4	9.46	41.4	839.28	15.79	87.57	703.1
28	1	67.85	26.22	57.05	1	0	1	1	1	0	1	0	0	0	0	0	1.73	247.05	117.99	19.66	96.93	31.73	4.27	76.12	15.58	0.2	2155.84	17.77	11.57	7.14	21.85	14.29	12.79	4.87	165.77	49.83	1.5	16.24	639.3	828.89	2111.74	3256.67	8.92	8.99	34.4	651.04	14.27	90.73	711.2
29	0	79.18	23.96	77.66	0	0	1	0	1	0	0	0	0	0	0	0	2.12	305.9	159.67	11.29	51.57	30.7	19.11	51.48	17.25	0.37	2319.35	13.8	12.12	5.93	40.48	10.21	20.38	2.44	314.88	42.62	1.5	13.85	585.12	323.65	594.92	1375.77	10.49	12.6	39.58	763.98	13.33	90.3	779.05
30	0	75.75	23.53	95.16	0	0	1	1	0	0	1	0	0	0	0	0	1.16	215.21	53.98	24.98	38.98	40.89	8.48	49.03	22.86	0.16	1799.66	19.35	13.31	6	29.19	9.82	28.6	4.93	343.28	51.25	2.08	7.97	519.63	854.92	1952.56	2512.16	8.32	11.3	45.1	956.69	16.91	85.06	455.48
31	1	72.06	27.27	68.98	0	0	1	0	1	0	0	0	0	0	0	0	2.26	278.7	18.27	18.54	101.54	33.53	16.1	60.07	23.67	0.06	1880.74	19.85	12.58	6.38	26.89	7.45	14.2	4.99	338.1	48.64	3.33	10.87	659.29	846.19	1709.91	2507.27	7.86	8.46	44.7	1154.76	17.49	111	720.12
32	1	79.14	19.31	66.72	1	1	1	1	0	0	1	0	0	0	0	0	2.95	167.81	146.26	15.54	55.34	15.02	10.91	65.02	18.29	0.1	2207.84	20.68	16.77	6.71	37.31	9.51	17.84	4.3	261.48	37.65	1.38	3.95	856.43	290.17	1108.83	2805.86	9.28	9	43.35	659.78	15.67	84.79	711.37
33	1	74.74	23.87	89.13	0	0	1	1	1	0	0	0	0	0	0	0	1.73	158.37	126.2	21.21	105.27	6.93	14.66	31.41	8.52	0.08	1660.61	15.18	14.71	6.68	34.4	10.58	11.32	0.84	324.46	40.33	2.02	19.35	529.18	513.86	1933.65	2944.87	5.98	12.85	40.07	1059.53	14.01	109.19	456.25
34	1	69.94	20.89	92.13	0	0	1	1	1	0	0	0	0	0	0	0	3.07	61.47	76.52	27.2	68.37	21.21	8.19	87.51	11.43	0.31	1699.99	15.36	10.29	3.92	29.56	10.87	10.45	5.35	270.91	48.57	1.14	15.79	875.64	641.27	1723.03	3176.57	7.36	9.52	43.89	567.69	15.51	92.51	819.27
35	0	74.28	18.98	101.79	1	0	1	1	1	0	0	0	0	0	0	0	2.5	255.33	81.99	14.38	63.64	19.39	10.27	42.46	10.89	0.35	1699.11	19.68	9.72	4.2	41.84	9.23	21.48	4.76	247.56	46.29	1.06	12.91	846.34	684.14	1775.99	3132.52	9.82	12.39	36.94	951.3	14.43	89.73	945.68
36	0	68.82	17.34	98.49	0	0	0	1	0	0	1	0	0	0	1	0	2.48	178.04	74.52	15.25	105.82	24.65	15.35	37.55	18.87	0.26	1858.27	17.04	15.07	4.47	40.84	12.7	14.95	4.06	82.91	52.21	1.99	11.51	984.56	295.94	1971.01	3072	8.33	9.1	39.61	857.36	19.6	91.51	558.99
37	1	80.64	18.74	57.87	0	0	1	0	1	0	1	0	0	0	0	0	2.68	145.92	123.72	5.73	118.14	26.19	20.19	49.93	14.59	0.26	1693.48	21.64	10.55	7.99	41.68	10.24	12.67	4.33	283.81	51.62	1.29	14.47	1350.65	525.2	2127.12	2134.81	9.7	7.94	52.34	528	15.87	88.69	723.29
38	0	72.67	21.25	92.96	0	0	1	0	1	0	1	1	0	0	0	0	2.54	224.16	85.95	17.14	116.01	26.87	13.33	99.5	11.13	0.12	1398.24	16.72	14.41	2.36	29.48	8.63	16.63	4.96	254.39	40.65	1.67	11.55	783.76	699	1917.99	2514.32	10.12	7.85	46.41	759.26	20.48	84.81	806.96
39	0	76.76	19.36	103.43	0	0	1	1	1	0	1	0	0	0	0	0	2.33	260.08	64.72	23.85	37.74	21.62	10.13	93.51	18.2	0.08	1397.86	19.15	12.08	6.8	59.94	10.39	24.52	4.65	303.21	41.19	2.87	14.31	937.4	875.54	1343.31	2749.56	6.45	11.18	50.6	628.2	21.45	91.02	746.17
40	0	80.78	23.68	74.75	0	1	1	0	1	0	1	0	0	0	0	0	1.25	200.73	123.22	31.12	122.38	35.73	10.12	45.29	10.06	0.16	1912.04	17.11	9.93	6.69	39.59	5.47	10.85	5.4	264.67	47.02	3.45	11.69	795.01	654.65	2128.18	3131.71	7.93	4	52.11	588.08	13.41	67.14	821.27
41	1	78.26	30.06	84.81	0	1	1	1	1	1	0	0	0	0	0	0	1.81	187.45	102.16	17.08	60.12	31.72	19.74	43.5	17.9	0.1	2820.29	16.87	11.97	9.38	33.08	11.25	17.06	3.5	333.54	47.26	1.14	14	560.67	637.92	1695.8	2996.64	8.63	9.27	53.06	696.63	16.32	89.32	721.69
42	1	71.35	23.13	114.66	0	0	1	1	1	1	1	0	0	0	0	0	2.55	269.85	110.36	10.35	98.44	21.17	16.06	55.37	23.55	0.3	1511.82	19.5	15.34	9.48	40.39	8.33	23.58	5.13	230.5	46.34	0.85	12	742.68	455.21	2081.78	2916.09	8.72	7.8	54.32	1035.8	18.01	89.52	711.88
43	1	76.31	23.32	84.5	0	0	1	1	1	0	1	0	0	0	0	0	2.32	254.18	117.76	18.55	84.52	35.4	8.12	63.47	16.61	0.21	1900.07	20.68	10.03	8.05	24.7	11.77	23.38	3.71	374.63	58.4	3.24	16.96	213.34	797.56	1615.37	3916.37	7.45	7.3	46.53	1032.01	17.31	104.91	895.11
44	1	76.8	25.24	120.01	0	0	1	1	1	0	0	0	0	0	0	0	2.43	230.49	124.96	20.79	85.5	21.64	14.32	37.57	16.73	0.08	1656.76	22.49	14.73	8.19	30.8	8.9	12.28	4.15	124.04	45.77	1.87	10.14	794.75	754.46	2092.7	2994.18	8.52	8.88	51.45	543.29	13.32	90.19	556.44
45	0	74.62	29.75	82.75	0	0	1	0	1	0	1	0	0	0	0	0	2.06	65.69	174.4	30.65	161.93	35	9.43	60.86	18.02	0.24	2313.65	18.92	14.44	6.35	35.21	11.68	9.52	4.37	122.59	60.76	3.26	10.54	445.02	745.26	2283.4	2835.39	5.89	11.69	41.01	692.72	13.26	71.72	716.9
46	0	70.8	18.3	106.52	0	0	1	1	1	0	1	0	0	0	0	0	2.95	184.14	101.81	32.21	145.14	32.56	17.26	72.82	24.08	0.19	1579.23	24.34	11.53	3.73	40.26	10.39	19.57	5	162.64	61.62	3.09	15.99	448.9	563.86	2123.36	3540.15	10.63	12.04	43.88	831.81	9.54	90.44	780.12
47	0	78.79	23.88	92.04	0	0	1	1	1	0	1	0	0	0	0	0	2.02	235.6	100.72	24.45	115.18	28.3	10.2	63.65	13.61	0.23	2661.22	17.59	12.13	7.55	31.51	11.61	23.55	5.13	300.53	35.02	0.71	13.87	478.67	990.47	1281.98	3309.51	8.62	7.91	57.17	846.78	10.58	80.29	803.74
48	0	75.72	27.78	113.37	0	0	1	0	1	0	0	0	0	1	0	0	2.07	293.07	55.02	14.86	115.76	33.68	5.21	54.13	12.75	0.19	1775.09	14.02	10.19	7.77	34.38	6.98	29.03	5.16	379.23	36.54	1.59	13.69	370.6	863.22	2497.55	2806.18	9.05	10.74	47.82	774.95	17.55	93.07	648.5
49	1	73.08	21.99	96.53	0	0	1	1	1	0	1	0	0	0	0	1	2.42	152.93	59.85	24.25	123.57	24.71	8.23	23.02	17.25	0.03	2917.21	17.22	10.7	4.62	36.83	7.2	19.74	6.71	161.16	50.76	2.06	15.72	801.42	846.55	1631.17	3496.61	9.56	7.81	46.57	391.09	18.14	83.09	786.91
50	1	75.97	31.15	81.87	0	0	1	1	0	0	1	0	0	0	1	0	2.25	203.92	73.93	15.33	86.75	31.65	18.64	43.84	17.55	0.17	2236.93	18.44	9.74	9.68	31.38	9.73	16.2	4.34	353.79	54.25	1.76	7.25	705.55	533.14	2248.11	2483.11	9.53	7.55	47.24	777.92	16.48	87.66	730.35
51	0	73.34	25.71	80.01	1	0	1	1	0	0	1	0	0	0	0	0	1.63	155.51	118.49	6.75	45.29	33.17	7.25	37.46	18.44	0.18	1352.9	20.03	11.97	5.95	34.32	9.54	16.3	4.93	375.95	54.11	1.22	13.6	799.67	744.68	1400.73	3064.31	11.62	4.14	49.11	731.69	15.11	102.22	837.37
52	0	71.92	23.98	96.64	0	0	1	1	0	0	0	0	0	0	0	0	1.51	299.43	129.07	17.48	120.16	29.21	12.99	58.14	16.52	0.15	2208.19	23.95	13.43	5.94	38.51	12.36	21.18	6.71	302.42	48.4	0.75	10.71	768.39	1051.97	2199.43	2813.08	11.77	9.76	36.09	857.51	8.63	85.78	859.35
53	1	81.4	27.11	92.27	0	1	1	1	1	0	1	0	0	0	0	0	0.9	157.49	73.24	4.12	65.04	18.79	8.89	82.18	10.77	0.19	2057.88	20.88	11.5	4.73	29.88	9.43	23.86	5.49	280.19	47.9	0.72	11.32	719.87	953.68	2156.55	2425.64	8.05	11.02	46.12	872.36	12.16	77.35	798.34
54	1	69.31	20.22	85.65	0	0	1	1	1	0	1	0	1	1	0	0	2.51	204.72	82.37	20.21	123.61	15.76	19.06	63.63	17.48	0.22	1902.71	14.55	12.52	4.58	31.69	5.7	21.26	2.54	300.34	48.9	1.16	12.88	779.08	407.19	1659.36	3313.99	9.13	9.73	42.73	897.74	15.91	80.95	563.48
55	1	80.43	19.27	91.84	1	0	1	1	1	0	1	0	0	0	0	0	2.72	81.21	129.15	25.68	26.65	17.65	19.52	64.83	15.03	0.19	2813.31	19.2	14.84	4.16	35.86	13.92	16.54	5.39	252.96	40.93	2.53	13.24	245.13	291.83	1542.22	1957.06	9.1	12.95	39.4	888.84	15.81	82.67	624.09
56	0	76.39	18.92	81.75	0	1	1	1	1	0	1	0	0	0	1	0	2.28	209.63	99.42	19.32	72.62	17.99	15.85	38.83	27.37	0.16	1092.29	23.17	13.32	9.73	31.43	9.45	24.18	4.99	341.3	59.73	1.26	11.52	405.47	714.83	2303.64	4098.85	8.04	9.27	40.84	665.69	11.25	78.81	582.82
57	0	71.1	14.8	95.65	0	0	1	0	1	0	1	0	0	0	1	0	2.94	175.81	69.43	9.79	84.13	34.39	10.47	68.45	14.42	0.11	845.52	27.99	11.41	6.19	51.49	9.94	28.9	6.83	200.77	35.7	3.31	8.05	795.4	488.08	1347.49	2941.16	9.04	9.69	42.21	747.91	13.55	76.26	468.83
58	0	80.64	20.02	80.5	0	0	1	0	0	0	1	0	0	0	0	0	1.97	241.95	51.61	14.12	101.83	33.74	10.33	67.77	19.17	0.38	1797.91	18.1	12.79	6.16	42.02	8.66	18.79	4.46	247.98	37.15	2.75	9.67	584.19	769.39	930.76	3262.35	8.62	11.13	29.18	598.55	11.32	90.11	665.07
59	0	72.57	21.55	102.19	0	0	1	1	0	0	1	0	0	0	0	0	2.31	263.6	134.78	24.07	117.53	16.31	14.9	63.51	23.38	0.12	1664.02	13.48	13.34	5.02	36.87	10.84	18.26	5.14	319.28	62.31	2.54	15.29	803.27	912.89	1928.68	2042.32	8.37	8	51.41	740.99	13.24	95.6	514.85
60	1	78.65	22.68	69.3	1	0	1	1	1	0	0	0	0	0	0	0	2.62	119.88	118.34	22.61	97.86	25.15	12.89	37.76	12.42	0.33	1569.6	18.03	14.14	7.19	44.39	10.62	20.57	3.77	249.06	36.4	2.58	16.74	898.21	968.28	1903.77	3497.23	12.54	8.82	46.41	826.6	14.4	101.76	635.83
61	1	70.79	25.9	68.83	0	1	0	1	1	0	0	0	0	0	0	0	1.52	283.42	124.21	23.07	113.87	30.21	12.93	44.76	14.8	0.15	1990.68	22.74	10.51	5.71	39.9	10.87	20.07	4.97	318.13	42.37	1.36	9.7	488.86	561.36	1656.64	2576.22	6.89	10.35	34.98	887.39	12.43	87.12	840.56
62	0	71.81	26.2	73.95	0	0	1	0	1	0	1	0	0	0	1	0	3.02	157.97	69.74	12.94	133.03	31.62	18.93	100.44	11.7	0.33	2043.78	18.43	14.85	6.93	48.92	5.98	17.31	3.15	139.23	52.62	3.21	7.6	862.02	691.97	1981.75	3343.44	7.05	8.76	39.02	1157.03	18.97	99.41	753.29
63	0	67.4	22.09	87.13	0	1	1	1	1	0	1	0	0	0	0	0	1.71	259.36	119.93	10.68	47.47	22.55	19.14	56.36	13.92	0.22	1321.3	16.43	17.3	5.71	46.48	11.04	18.41	4.79	231.1	54.78	1.57	14.31	887.11	668.13	1709.83	3411.2	8.82	7	44.68	790.91	14.06	73.63	730.46
64	0	71.52	20.56	97.01	0	0	1	1	1	0	0	0	0	0	0	0	0.92	198.02	129.79	20.93	130.85	26.83	13.45	43.52	16.76	0.19	2402.89	15.72	10.67	8.93	38.05	10.3	17.12	6.94	247.6	45.3	2.38	11.14	809.56	768.73	1562.45	3441.56	5.36	10.74	44.26	580.39	13.88	79.6	647.02
65	1	72.75	27.48	63.55	1	0	0	1	1	0	0	0	0	1	1	1	2.97	206.22	116.62	10.62	148.76	37.32	14.74	65	20.77	0.08	1505.72	20.16	7.88	5.68	26.52	10.09	17.33	5.1	295.5	42.8	2.44	7.74	561.86	1059.25	1358.93	2763.16	10.55	12.53	36.36	875.53	17.56	81.92	814.72
66	0	73.27	23.18	59.17	0	0	0	1	1	0	1	0	0	1	0	0	1.95	245.49	89.61	16.7	107.87	30.11	12.95	73.9	27.63	0.14	1833.59	18.38	16.27	5.44	31.33	9.08	20.38	5.02	362.79	42.51	2.63	14.92	396.23	522.35	2114.15	3309.03	6.69	9.06	34.33	868.81	15.17	99.98	698.64
67	0	75.15	24.2	82.89	0	1	1	1	1	0	1	0	0	0	0	0	2.62	205.32	9.62	15.53	127.31	33.12	13.85	58.9	18.42	0.2	1564.59	14.04	16.13	8.88	28.02	9.98	20.54	5.97	450.31	49.86	1.74	19.01	839.09	909.72	1721.03	2423.32	8.64	10.24	40.62	796.87	9.8	75.05	720.49
68	1	71.63	27.7	77.81	0	1	1	1	1	1	1	0	0	0	0	0	1.95	165.92	162.08	13.9	115.73	9.03	15.54	63.82	15.4	0.31	2190.39	13.81	11.72	6.28	32.39	10.55	23.66	4.66	367.55	40.17	3.04	7.49	894.36	1103.21	1351	2691.55	8.4	8.88	42.62	782	15.27	98.23	851.91
69	1	73.13	18.57	79.55	0	0	0	0	1	0	0	0	0	0	0	1	2.88	176.71	154.72	8.82	161.43	41.31	14.98	42.49	16.97	0.53	1382.6	17.38	13.76	5.34	46.04	8.73	25.58	5.48	376.48	49.36	2.41	12.17	834.15	802.75	472.83	2456.37	10.42	4.27	56.07	619.17	17.45	72.53	874.59
70	1	75.43	25.96	93.37	0	0	1	1	1	0	1	0	0	0	1	0	1.98	209.52	134.07	13.83	80.58	24.35	17.13	32.7	17.19	0.2	1444.73	17.38	12.54	1.49	40.59	9.77	18	4.25	392.22	54.28	2.56	12.31	373.27	564.7	1821.09	2060.76	10.5	9.75	51.11	433.8	10.08	85.43	553.23
71	1	80.21	23.23	92.95	0	0	0	0	0	0	1	0	0	0	0	0	1.4	193.1	153.15	10.18	105.3	12.42	12.17	63.43	12.22	0.2	1662.45	15.76	16.6	6.51	54.71	11.1	22.13	2.57	357.99	36.06	0.64	14.7	587.07	546.16	1394.34	3213.57	7.69	6.02	52.71	709.22	15.71	86.82	768.89
72	1	78.39	17.46	64.4	0	1	1	1	1	0	1	1	0	0	0	0	2.03	181.38	150.75	11.75	166.96	32.7	11.7	40.23	23.18	0.26	1783.22	10.44	12.53	8.45	28.11	10.06	18.98	5.08	363.79	53.27	3.18	6.42	82.77	667.61	2126.09	3007.13	7.03	8.62	42.03	727.02	18.38	106.85	641.11
73	1	78.38	16.01	72.44	1	1	1	0	1	0	1	0	0	1	0	0	3.07	273.87	111.18	18.15	71.98	18.08	14.14	75.82	20.67	0.15	1995.73	21.42	11.26	6.32	39.27	12.74	18.71	5.25	217.31	30.82	1.67	11.29	713.3	1084.15	2348.73	3249.9	8.6	10.03	34.46	895.72	21.57	78.98	751.3
74	0	74.01	32.7	63.48	1	0	1	1	0	0	0	0	0	0	0	0	2.22	285.99	55.26	10.98	88.52	35.08	10.22	49.13	14.46	0.19	938.25	17.73	17.31	5.9	42.36	8.31	17.94	5.11	215.48	48.38	2.94	16.29	730.02	369.49	1659.6	2513.31	10.41	9.38	50.82	868.19	17.09	105.96	606.01
75	0	76.01	32.78	100.91	0	0	1	1	1	0	0	0	0	0	0	1	3.13	286.05	59.77	12.43	80.58	31.44	10.69	52.7	13.53	0.17	1496.03	17.99	11.88	7.36	45.46	9.49	25.15	4.26	314.86	60.43	1.64	15.94	1030.35	539.63	1583.8	3426.52	9.69	10.96	46.97	691.49	16.7	90.63	535.97
76	1	77.55	28.1	98.79	0	0	1	1	0	0	1	0	0	0	0	0	3.43	244.43	217.14	13.29	63.22	27.35	11.68	38.82	7.08	0.45	2595.95	19.32	9.48	7.85	45	10.67	21.06	2.32	399.02	49.09	1.77	11.56	510.14	1039.49	2216.93	3430.58	8.32	8.33	39.52	727.38	16.25	79.67	731.22
77	1	77.75	18.78	97.89	0	0	1	1	1	0	0	0	0	0	0	0	2.15	244.45	95.25	21.36	69.46	44.03	16.69	49.53	23.44	0.31	1648.34	14.7	11.06	4.89	48.83	8.84	22.51	5.34	334.77	35.64	0.45	12.99	737.04	858.2	733.84	3664.16	10.12	9.72	41.43	532.94	13.47	103.83	600.31
78	1	78.08	28.93	91.19	0	0	1	1	0	0	1	0	0	0	0	1	2.03	169.44	123.84	13.5	100.99	22.81	3.45	70.49	17.83	0.24	2408.72	22.1	14.08	6.55	26.82	8.66	10.64	3.27	320.72	40.32	3.72	12.94	943.03	769.8	2111.86	3041.85	10.54	10.93	38.24	782.46	15.79	74.21	698.08
79	1	79.99	24.31	101.58	0	1	1	1	1	1	0	0	0	0	0	0	2.9	45.84	107.46	14.68	178.23	23.33	8.22	50.59	8.88	0.03	1547.34	19.12	13.51	6.7	34.29	9.77	18.03	5.42	375.85	37.77	2.87	9.35	257.22	594.75	2051.5	3524.58	10.26	6.34	44.58	685.77	17.05	93.7	800.95
80	1	81.07	24.55	97.84	0	1	0	0	1	0	0	0	0	0	0	0	1.06	205.25	156.1	20.85	82.88	40.86	7.13	71.49	15.15	0.24	1324.96	13.66	14.06	6.88	25.7	9.95	7.74	3.56	344.84	42.28	3.12	14.27	495.45	767.73	1857.24	3223.02	7.79	8.82	41.92	745.13	19.82	48.27	673.62
81	1	74.29	21.75	91.96	0	0	1	1	0	0	0	0	0	0	0	0	2.51	126.89	44.73	22.68	74.84	25.17	18.27	47.98	19.98	0.3	2020.45	18.48	12.52	6.55	35.45	10.36	22.13	4.12	359.23	48.99	3.64	14.41	730.91	1013.76	1815.12	3468.42	8.87	15.56	49.44	651.52	15.46	105.77	774
82	0	70.85	20.17	87.64	1	0	1	1	1	1	1	0	0	0	0	0	1.58	212.51	126.87	11.1	95.78	21.99	13.8	53.56	11.06	0.16	946.6	16.61	8.43	5.82	38.47	8.72	16.39	5.68	266.52	38.56	2.75	9.92	768.56	667.43	1711.33	1895.55	8.62	6.83	44.69	568.95	14.35	93.5	621.06
83	0	73.66	21.01	82.89	0	0	1	1	0	0	0	0	0	0	0	0	1.26	156.31	72.42	18.23	99.55	22.16	16.31	64.87	18.05	0.21	2013.67	14.93	11.41	9.82	32.47	14.11	18.64	4.42	353.31	51.69	3.1	8.89	771.29	930.62	1332.85	3608.76	8.02	5.01	46.47	599.56	16.91	93.52	608.35
84	1	77.56	25.69	98.5	0	1	1	1	0	0	1	0	0	0	0	0	2.37	189.53	41.23	31.61	117.97	38.07	22.8	71.08	25.27	0.23	790.18	12.18	8.29	7.84	26.02	11.28	22.34	7.37	296.58	55.26	2.71	10.57	1083.17	1072.2	1860.21	2765.27	9.54	11.81	43.68	706.31	14.38	125.43	595.49
85	1	70.05	19.51	95.27	0	0	1	0	1	0	1	1	0	0	0	0	3.12	146.99	51.42	11.71	56.87	35.99	20.17	76.55	13.57	0.21	1586.79	22.49	13.17	3.88	46.18	11.81	28.33	3.82	306.99	54.99	0.95	13.21	1361.43	822.79	1828.1	4354.91	6.8	8.68	43.67	654.4	16.07	76.78	640.98
86	0	74.32	16.53	98.91	0	0	1	0	1	0	0	0	0	1	0	0	2.08	131.73	63.12	23.99	111.76	34.88	13.19	99.4	16.94	0.24	2403.27	21.83	9.33	5.93	49.21	8.36	16.81	5.62	167.11	47.53	3.49	11.18	484.58	710.85	1201.16	3266.99	10.02	13.69	31.62	725.64	16.13	107.17	712.89
87	1	73.52	31.42	88.48	1	0	1	1	1	0	0	0	0	0	0	0	3.04	189.26	39.22	17.76	76.37	15.42	14.9	62.18	29.73	0.29	1574.91	13.63	13.27	5.07	43.6	11.79	22.07	5.16	200.11	50.24	2.24	8.22	1148.13	818.92	2080.68	2472.47	9.01	9.66	43.89	538.55	15.84	77.29	730.11
88	1	73.89	19.76	85.14	0	0	1	0	0	0	1	0	0	0	0	0	1.51	200.97	55.78	18.51	75.61	34.72	13.19	63.2	17.5	0.16	1531.31	15.93	11.73	6.18	39.66	8.24	26.61	4.04	188.57	61.81	2.67	16.63	856.45	855.94	1234.54	3304.54	7.65	12.57	50	695.31	15.71	73.05	710.2
89	0	72.76	22.8	97.81	0	0	1	1	0	0	1	0	0	0	0	1	1.92	314.63	195.61	26.87	109.01	37.09	19.85	31.98	13.91	0.23	1993.21	14.82	10.28	7.37	40.33	6.17	19.86	6.19	226.97	37.13	1.14	12.14	852.2	610.45	2251.05	3127.06	6.91	10.38	29.88	731.18	11.03	109.68	728.79
90	1	71.5	19.71	87.65	0	0	1	1	0	0	1	0	0	0	0	0	3	146.21	162.95	22.49	127.75	13.05	25.3	65.69	16.84	0.34	1922.87	16.92	11.1	8.34	39.95	10.3	24.74	4.98	347.97	26.71	3.1	8.22	648.85	598.45	2591.7	3160.32	10.36	6.53	43.73	361.43	16.56	114.97	680.17
91	1	77.37	27.31	105.95	0	0	1	1	1	0	0	0	0	0	0	1	2.14	163.37	115.02	12.79	136.6	33.75	12.66	73.68	13.7	0.2	1359.94	11.7	11.59	8.99	31.28	5.87	13.63	5.83	283	45.74	3.81	11.6	1180.34	1069.64	1751.45	3014.61	6.76	9.42	52.71	878.34	15.82	97.83	587.73
92	0	81.6	20.29	80.39	0	0	1	1	1	0	1	0	0	0	0	0	2.84	174.86	70.78	19.88	90.22	23.11	13.9	36.75	14.46	0.12	1560.36	13.97	11.12	7.65	43.63	10.59	23.4	5.31	273.9	42.9	1.56	8.36	923.93	796.42	2364.59	3000.51	8.97	11.51	49.39	535.82	18.38	103.04	804.67
93	1	74.46	25.25	106.86	0	1	1	1	0	0	1	1	0	0	0	0	2.51	302.22	58.89	14.01	67.53	19.46	11.99	58.98	6.91	0.15	1708.65	20.04	13.88	7.97	40.07	10.96	17.09	4.99	319.43	44.24	1.5	7.9	979.6	652.74	1710.02	3001.38	7.69	6.5	49.84	505.28	13.82	111.74	648.83
94	0	76.25	18.83	92.98	0	1	1	0	1	0	1	0	0	0	0	0	4.19	245.79	107.42	28.17	89.58	30.93	11.08	85	18.37	0.3	1947.06	24.16	13.88	9.06	29.11	13.27	24.37	5.08	332.27	53.22	0.27	12.6	727.26	794.57	1735.51	2883.52	8.48	7.12	50.98	301.23	17.54	110.02	714.81
95	0	75.53	21.82	94.73	0	0	1	0	1	0	0	0	0	1	0	0	3.86	167.11	174.1	20.05	117.77	26.29	16.72	61.17	11.65	0.1	2223.89	17.47	14.45	5.38	30.19	7.8	19.68	4.48	154.96	44.58	2.04	18.2	545.67	695.75	1656.59	3856.32	10.06	12.09	47.11	557.75	15.48	101.43	640.4
96	0	80.12	19.66	103.72	1	0	1	1	1	0	1	0	0	0	0	0	2.26	249.77	132.5	16.43	26.9	14.56	14.91	52.72	21.98	0.28	1630.59	11.8	9.82	8.25	28.68	4.72	21.38	5.55	234.46	40.16	3.04	8.6	876.23	573.91	1491.48	2836.93	11.21	8.09	51.38	949.48	17.44	103.61	706.12
97	1	76.48	21.69	87.64	0	0	1	1	1	1	1	0	0	0	0	0	2.25	213.56	151.84	12.53	136.78	41.11	12.36	84.91	17.68	0.33	2063.63	25.89	11.71	6.31	50.55	11.35	21.39	3.41	180.54	42.46	1.41	10.31	1011.26	581.72	1769.57	2155.97	7.53	10.37	44.57	811.74	11.36	93.92	638.29
98	0	79.45	19.52	87.36	0	0	1	1	1	0	1	0	0	0	0	0	2.13	287.95	55.61	19.04	82.66	40.62	4.7	53.62	16.88	0.32	1833.7	18.14	8.58	7.14	38.17	12.36	20.34	3.75	322.91	52.94	1.78	10.11	390.7	838.16	1335.34	2910.44	8.23	13.03	47.07	554.15	15.94	87.95	655.71
99	0	72.14	16.47	83.44	0	0	1	1	1	0	0	0	0	0	1	0	2.7	310.38	94.17	6.7	102.46	19.17	14.52	46.98	22.75	0.12	1262.34	18.74	9.87	7.88	33.91	10.94	18.18	3.01	249.95	48.21	2.53	15.99	483.19	1185.1	1832.82	2754.8	8.85	6.99	50.77	959.26	16.04	92.68	758.39
100	0	76.08	26.18	94.34	0	0	1	1	1	0	0	0	0	0	0	0	3.32	114.09	51.72	20.03	129.51	31.89	8.45	66.39	12.12	0.26	842.87	12.89	11.87	8.45	39.53	12.32	18.99	5.73	380.65	54.34	1.45	13.1	825.85	1111.97	1617.37	3487.2	10.81	7.59	43.7	340.54	10.83	81.3	726.92
101	1	73.31	32.59	90.47	0	0	1	0	1	0	1	0	0	0	0	1	2.5	190.14	218.46	18.48	91.33	28.09	11.71	52.67	20.95	0.23	1642.42	15.95	14.1	9.45	44.2	8.41	22.07	4.25	216.68	61.59	2.62	15.36	559.41	963.55	1796.31	2509.11	8.88	9.74	54.46	1021.9	15.54	49.72	1016.33
102	0	80.03	21.72	92.07	0	0	1	1	1	0	0	0	0	0	0	0	2.19	235.29	129.5	10.82	126.66	38.06	11.75	62.02	19.49	0.16	1760.26	13.2	13.59	5.33	34.59	8.7	14.79	2.98	390.12	34.79	2.05	16.37	657.79	578.19	2068.95	3543.68	9.67	11.92	45.58	536.73	17.11	118.47	769.39
103	0	72.33	23.87	71.7	0	0	1	1	1	0	1	1	0	0	0	0	2.63	169.95	76.51	0.08	86.94	42.7	9.19	65.21	17.47	0.3	1864.96	22.4	11.03	6.11	33.71	8.19	19.17	5.97	227.72	31.2	1.55	14.59	1035.2	893.61	1704.31	3246.23	10.14	7.27	39.34	676.8	17.27	99.93	770.08
104	1	74.44	21.89	100.53	0	0	1	1	0	0	1	0	0	0	0	0	2.25	267.55	126.78	4.88	69.59	13.89	11.63	51.56	17.31	0.24	2081.61	16.08	11.07	6.58	26.47	11.55	11.99	4.7	295.12	35.27	1.59	8.87	469.56	481.94	2225.45	3152.44	9.02	7.46	52.89	801.23	13.81	124.17	522.39
105	1	82.14	30.42	87.23	0	0	1	1	1	0	0	1	0	1	0	0	2.42	244.26	49.64	25.93	100.09	22.03	16.33	32.92	20.91	0.31	1221.6	13.89	10.52	7.34	34.39	8.22	23.41	5.63	345.52	39.35	2.14	13.88	1044.57	594.46	1445.83	4265.89	8.55	10.78	32.62	960.86	15.67	74.1	679.01
106	0	75.62	34.69	84.46	0	0	1	1	1	0	1	0	0	0	1	0	1.96	341.4	144.6	13.78	112.32	25.04	18.36	67.01	14.13	0.2	1904.37	22.02	13.09	4.99	35.04	10.02	21.11	3.83	339.97	40.93	1.1	9.3	925.11	853.95	2212.62	2048.29	9.69	11.63	38.83	1113.84	15.84	107.16	499.6
107	1	70.88	25.54	81.01	1	0	1	1	1	0	1	0	0	0	0	0	2.77	139.23	99.13	16.56	121.39	31.51	18.41	81.73	6.43	0.13	998.69	22.29	14.84	4.55	35.16	10.3	23.51	2.96	247.63	57.67	1.41	11.84	823.87	623.19	1484.24	3321.94	7.84	7.79	40.79	1016.83	14.51	90.85	611.14
108	1	75.08	20.66	104.55	0	0	1	0	1	0	1	0	1	0	0	0	2.22	252.71	19.05	1.11	87.91	15.83	16.4	71.99	23.23	0.37	647.9	12.7	15.94	9.54	38.66	6.61	20.64	2.19	294.95	41.06	1.8	10.3	872.43	772.09	2285.86	3270.86	7.91	12.42	44.92	858.06	19.26	94.38	736.2
109	1	81.02	25.37	84.72	0	0	1	1	1	0	1	0	0	0	0	0	1.98	174.81	114.01	23.34	41.47	31.76	16.75	39.73	21.25	0.19	1413.54	13.6	11.79	6.57	43.64	11.12	22.02	4.11	288.94	55.44	2.27	8.76	726.88	571.46	2192.28	3724.56	8.13	10.34	42.71	617.83	18.98	101.45	715.7
110	1	73.16	21.57	74.6	1	0	1	1	1	0	1	0	0	0	0	0	1.98	250.93	183.61	21.15	97.15	26.36	12.09	55.95	17.45	0.2	1684.63	21.16	15.81	4.96	35.95	4.6	19.07	3.86	296.92	54.4	2.28	13.47	846.68	535.86	996.1	3323.34	9.18	9.02	63.33	509.78	14.48	117.12	818.24
111	1	70.38	23.71	108.01	1	0	1	1	1	0	0	0	0	0	0	0	1.87	237.36	69.23	20.97	62.25	9.04	27.74	52.8	17.83	0.08	1496.89	17.56	9.14	6.86	38.85	8.45	18.57	5.05	324.27	36.34	2.28	14.11	797.85	988.82	1855.88	3155.91	7.34	9.4	53.23	578.7	14.89	106.19	870.18
112	0	79.93	23.84	77.86	0	1	1	0	1	1	0	0	0	0	0	0	2.1	238.37	115.99	21.59	23.17	18.76	15.84	76.77	10.83	0.1	2072.65	17.72	9.12	6.56	37.06	9.48	19.47	4.43	283.01	35.25	2.23	6.76	772.48	702.63	1662.05	2645.65	8.22	10.66	33.2	524.49	16.86	79.49	976.38
113	0	72.52	19.27	78.93	0	0	1	1	1	0	1	0	0	0	0	0	1.82	202.26	79.92	9.38	132.98	36.75	4.96	67.59	18.67	0.27	1485.02	24.35	15.34	3.59	39.89	12.38	14.88	4.9	287.84	59.45	1.99	12.75	804.67	1109.85	2055.82	2765.37	7.81	9.87	55.28	920.8	17.54	112.4	783.03
114	0	73.96	30.85	92.8	0	0	1	1	1	0	1	0	0	0	0	0	2.09	159.58	71.77	21.75	90.19	22.45	11.18	56.95	10.05	0.39	2203.28	21.76	13.26	5.2	38.62	9.55	23.12	6.6	262.46	50.03	2.35	9.6	886.71	579.02	994.26	3268.13	8.9	8.05	46.03	739.63	17.49	93.51	736.19
115	1	76.11	6.25	95.1	1	0	1	1	1	0	1	1	0	1	1	0	2.48	176.52	72.25	12.75	114.06	27.48	20.05	60.18	24.15	0.22	1240.03	21.05	13.73	8.17	41.98	9.56	19.43	4.53	246.51	40	1.33	15.36	891.23	356.43	1485.61	2620.68	8.6	12.4	51.41	825.97	16.89	94.85	703.98
116	1	83.34	20.67	79.21	0	0	1	1	1	0	1	0	0	0	0	1	2.23	125.78	91.29	15.21	117.05	20.39	11.08	27.64	14.82	0.26	1351.66	18.3	9.39	5.5	44.53	8.25	19.13	4.18	233.63	37.95	2.03	12	1041.27	921.36	2044.71	3120.3	8.74	16.35	43.49	656.2	14.36	84.19	680.47
117	0	70.41	26.06	68.32	0	0	1	1	0	0	1	0	0	0	0	0	1.27	230.76	158.18	21.29	79.15	24.91	14.38	66.33	17.3	0.21	1478.92	20.99	12.41	6.61	41.65	9.48	24.55	4.75	260.19	53.03	2.49	12	785.08	493.5	2273.55	3696.89	8.74	8.88	44.01	1104.44	17.08	107.75	822.47
118	0	75.72	23.1	80.57	0	0	1	0	1	0	1	0	0	0	0	0	2.02	142.98	82.23	24.74	48.01	26.49	13.21	30.66	6.88	0.16	1691.5	21.59	11.53	6.92	35.2	9.6	19.58	4.58	261.4	40.73	2.29	10.52	703.88	707.55	588.06	3370.32	8.74	6.84	47.32	617.79	14.86	102.12	715.82
119	0	71.03	15.97	94.23	0	0	1	1	1	1	1	0	0	0	0	0	2.42	230.95	150.4	20.82	111.91	43.96	17.63	73.15	9.6	0.32	2489	15.48	16.88	7.01	28.5	8.36	11.08	5.36	306.15	52.91	2.06	11.99	1100.26	449.63	1400.16	2289.07	8.37	7.52	40.6	844.82	16.93	90.92	713.79
120	1	77.61	11.66	94.46	0	0	1	0	1	0	0	0	0	0	0	0	2.34	273.61	166.03	2.99	132.76	21.19	13.28	67.13	15.24	0.19	2258.95	16.9	12.63	8.17	32.83	7.2	23.4	5.76	106.2	23.29	2.96	9.62	576.66	630.02	1671.45	2862.22	9.97	6.72	45.62	1090.29	17.96	86.68	558.99
121	1	67.83	18.28	73.45	0	0	1	1	1	0	1	0	0	0	0	0	1.26	132.82	106.49	4.63	114.65	27.28	11.65	55.63	16.9	0.25	1343.04	27.58	14.76	9.32	31.14	10.88	25.41	4.66	293.38	40.23	2.83	12.37	711.79	774.05	1316.77	3138.25	5.98	6.95	47.37	880.5	17.51	93.59	644.63
122	1	76.83	19.84	88.03	0	0	1	1	1	0	1	0	0	0	0	0	2.11	217.66	135.37	10	121.94	28.73	13.74	64.98	7.82	0.18	1499	24.08	12	5.45	35.2	7.82	20.81	1.36	380.46	45.39	3.08	8.56	710.28	552.94	2430.47	3124.85	7.87	7.63	36.71	472.84	15.62	100.06	615.2
123	0	75.66	20.26	101.04	0	0	1	0	1	0	1	0	0	1	0	0	1.46	151.34	143.44	10.56	143.58	31.74	12.16	52.13	12.26	0.26	2218.05	19.91	11.96	7.67	16.56	10.96	13.25	5.21	438.33	48.88	1.73	19.17	817.63	642.38	1338.61	2809.53	8.91	11.63	51.13	676.84	13.23	72.6	630.43
124	1	76.18	30.14	90.87	0	0	1	0	1	0	1	0	0	0	0	0	3.43	325.75	124.63	24.59	100.99	24.17	14.15	41.51	20.53	0.16	1340.97	14.02	8.93	7.56	35.95	11.26	29.8	4.71	345.28	52.28	1.84	7.64	939.91	638.23	2267.42	3022.15	8.6	10.94	45.58	831.68	12.88	89.85	785.01
125	0	73.82	35.14	92.02	0	0	1	1	1	0	1	0	0	0	0	0	1.92	202.28	151.86	12.82	149.39	30.61	17.39	62.89	18.97	0.26	1647.96	20.2	11.06	6.39	41.83	12.42	20.68	5.45	232.59	55.38	2.17	7.43	656.4	686.3	1602.91	2872.29	10.03	10.07	45.44	859.97	16.98	96.63	824.57
126	1	76.28	25.9	85.08	0	0	0	1	0	0	0	0	0	0	0	0	1.44	199.49	135.78	24.38	112.61	21.84	10.29	84.57	25.5	0.2	1896.12	14.75	13.74	5.56	32.22	7.7	13.81	5.73	278.99	48.27	1.24	17.85	644.4	786.9	1978.21	3676.58	8.64	9.65	42.35	740.51	13.76	89.12	665.09
127	1	78.26	27.87	95.42	0	0	1	1	1	0	1	0	0	0	0	0	1.81	311.9	160.32	0.72	90.36	18.77	10.43	59.72	11.98	0.09	2004.18	21.54	9.56	5.47	35.96	13.16	19.59	5.06	231.97	55.7	1.5	6.04	169.31	565.81	2340.44	3152.95	10.96	10.93	51.38	787.9	13	81.81	734.09
128	1	72.59	26.21	101.93	0	1	1	1	1	0	1	0	0	0	0	0	1.97	212	53.5	19.99	40.86	16.14	8.04	57.25	14.86	0.11	1431.33	24.6	12.47	6.56	37.86	11.39	13.3	4.76	268.52	47.98	1.31	7.44	779.35	547.93	2329.01	2440.86	8.82	7.51	38.04	871.84	14.45	95.07	666.89
129	1	69.09	20.05	72.81	0	0	1	0	1	1	1	1	0	1	1	0	2.35	128.13	180.82	14.65	54.98	40.24	13.02	63.24	15.81	0.29	1508.85	22.85	17.41	8.03	33.8	9.97	24.88	5.77	221.96	51.76	2.6	11.85	639.28	307.2	1912.81	1860.75	7.75	8.6	53.43	443.77	15.33	88.43	532.5
130	1	73.74	29.08	85.05	0	0	1	0	1	1	1	0	0	1	0	1	1.6	221.5	135.78	19.34	75.93	36.68	5.08	80.72	15.48	0.37	1937.55	17.03	11.78	7.86	33.38	12.31	15.41	3.46	271.59	35.77	2.53	20.46	967.67	603.45	1538.42	4266.44	9.69	11.73	36.33	832.26	17.52	94.36	531.27
131	1	71.66	19.17	87.13	0	0	1	1	1	0	0	0	0	0	0	1	2.42	102.91	87.67	15.62	91.55	24.89	8.3	31.69	18.8	0.28	1714.02	16.3	9.26	5.68	25.54	11.69	13.44	4.75	331.07	56.09	2.96	15.69	516.47	842.12	1781.32	3972.72	10.79	11.59	38.65	1078.52	14.05	82.34	812.35
132	1	77.85	27.46	73.35	0	0	1	1	1	0	1	0	0	0	0	0	0.89	286.18	53.75	15.03	84.84	34.07	12.69	54.15	18.55	0.21	1163.94	20.92	11.99	3.68	36.18	7.48	19.93	2.77	232.56	31.42	1.93	15.23	885.15	765.27	1277.99	3172.9	9.51	9.12	43.15	822.03	15.26	97.27	835.05
133	1	78.23	22.13	95.39	1	0	1	1	1	0	1	0	0	0	1	0	1.57	261.24	54.6	25.33	102.35	35.57	9.04	84.28	12.73	0.2	1259.58	19.33	9.72	6.53	43.43	10.34	24.61	2.83	160.59	51.81	0.59	12.91	597.74	1316.29	1853.68	3259.8	8.19	5.88	41.03	728.81	14.5	107.12	556.72
134	1	78.22	19.9	112.33	0	1	1	1	1	0	1	0	0	1	0	0	1.56	108.24	57.47	14.98	106.53	49.11	9.48	43.78	12.1	0.22	1712.66	23.04	13.93	6.06	28.99	10.07	16.76	4.04	235.84	44.39	2	14.01	842.35	650.01	1963.11	2604.16	6.15	13.06	41.39	731.54	11.35	80.41	776.17
135	1	78.97	26.94	91.59	1	0	1	1	1	0	1	0	0	0	0	0	3.59	186.23	139.63	19.9	117.47	29.87	14.04	62.04	14.36	0.1	2272.03	19.31	13.33	8.81	44.57	8.28	17.16	4.72	165.91	36.74	2.46	12.51	849.7	869.01	1019.3	2251.66	8.1	9.07	41.65	979.39	13.96	106.52	753.56
136	1	70.98	25.31	100.14	0	0	0	1	1	0	0	0	0	0	0	0	2	174.43	99.74	0.72	160.41	20.98	14.49	59.82	7.24	0.23	1238.1	17.81	13.38	7.03	34.49	7	26.37	3.26	251.12	48.22	2.99	11.74	690.21	789.46	1829.61	2441.63	7.15	10.5	41.72	779.02	15.11	97.62	806.82
137	1	78.08	33.15	74.28	0	0	1	0	1	0	0	0	0	0	0	0	2.82	218.26	58.73	14.83	131.39	34.53	14.33	64.07	10.36	0.25	1097.21	19.78	12.44	7.91	27.49	10.54	13.61	3.69	230.59	46.48	1.52	16.1	596.79	428.8	1155.68	3180.89	9.36	6.91	54.45	994.88	17.35	92.45	627.66
138	0	71.38	17.39	89.74	0	0	1	0	0	1	1	0	0	0	0	0	2.19	189.21	77.29	18.31	122.71	30.47	11.37	33.56	22.87	0.18	935.16	16.71	9.13	5.53	29.33	5.78	18.05	4.72	345.37	59.56	2.06	9.4	602.8	899.65	1709.23	2733.18	9.9	7.53	43.08	845.47	16.82	80.97	560.93
139	0	82.2	19.18	87.19	1	0	1	1	1	1	1	0	0	0	0	0	1.34	302.27	124.84	24.4	63.95	38.8	10.24	53.79	10.62	0.08	1798.66	15.72	15.04	6.71	41.66	6.71	19.73	3.7	192.11	59.41	1.62	12.17	686.03	621.9	2576.64	2231.46	8.06	8.08	42.5	536.47	15.73	82.53	770.07
140	1	79.07	16.97	99.7	0	1	1	0	0	0	1	0	0	0	0	0	3.05	173.26	104.23	20.68	44.57	28.73	17.13	73.71	18.06	0.13	1671.73	16.51	12.32	8.25	38.9	9.94	22.29	5.88	234.2	55.07	4.31	16.73	596.19	1128.59	1884.37	2270.63	7.81	13.54	47.15	841.69	20.48	90.18	678.4
141	0	67.18	22.09	81.35	0	0	1	1	0	0	0	0	0	1	0	0	1.74	309.23	86.2	8.92	104.37	21.73	20.6	27.47	9.58	0.19	1630.38	22.58	15.58	7.47	30.13	6.5	12.14	7.97	312.05	34.48	1.08	9.71	486.11	824.07	1510.45	2966.58	7.12	7.14	42.35	1330.01	20.7	78.94	535.03
142	0	72.39	20.69	90.22	0	0	1	0	1	1	0	0	0	1	1	0	2.8	252.95	74.82	25.42	106.35	19.08	19.83	74.97	19.6	0.18	1966.33	20.89	13.15	6.01	17.59	8.76	25.22	6.73	296.79	36.79	2.37	12.79	472.4	1037.24	1867.34	3760.7	10.56	12.84	42.22	217.41	16.33	67.02	888
143	0	74.44	18.7	67.99	0	1	1	0	1	0	0	0	0	0	0	0	0.96	183.55	50.51	16.12	81.77	17.23	10.44	66.68	15.92	0.21	1489.71	22.29	11.48	7.31	28.96	10.29	28.09	3.64	454.37	51.01	2.94	9.63	900.33	709.01	2057.36	1869.72	8.62	7.45	40.82	875.49	15.86	94.34	621.61
144	0	76.14	27.67	119.23	0	0	1	1	0	0	0	0	0	0	0	0	2.35	119.68	37.48	14.31	76.61	17.09	13.48	79.55	11.73	0.19	2164.02	20.85	13.37	5.79	36.81	6.16	31.63	5.7	257.67	60.49	1.94	9.51	832.16	879.71	671.57	3247.23	10.43	7.6	52.98	999.6	18.29	108.04	746.96
145	1	76.7	20.96	96.29	0	0	1	0	1	0	0	0	0	0	1	0	1.94	297.95	163.07	22.1	67.9	23.68	14.22	86.64	21.04	0.16	2427.49	12.16	12.71	4.48	38.85	13.9	21.09	3.95	372.35	55.79	2.12	9.71	189.97	803.95	1202.1	2905.73	9.88	14.13	46.57	728.83	14.72	66.47	662.87
146	0	76.39	23.15	88.48	0	0	1	0	1	0	1	0	0	0	0	0	3	161.5	113.4	16.59	70.57	32.57	18.2	68.06	20.6	0.3	2375.96	12.68	11.09	4.39	33.23	6.59	22.17	3.31	224.95	45.58	1.44	15.12	715.6	807.76	2153.54	2850.78	8.96	4.92	42.69	588.51	17.25	74.01	779.1
147	0	79.25	30.63	90.59	1	0	0	1	0	0	1	0	1	0	1	0	2.83	179.87	155.46	9.41	88.33	20.29	11.46	83.22	22.36	0.12	1778.34	19.06	10.27	6.03	45.14	9.95	20.87	3.94	267.66	57.16	2.41	12.6	953.2	293.18	2469.81	3739.26	9.62	12.72	50.94	930.84	11.54	66.92	660.29
148	0	75.53	25.6	75.66	0	0	1	0	0	0	0	0	0	1	0	0	1.89	246.59	24.85	15.49	59.02	23.21	20.11	52.19	21.43	0.08	2935.26	9.7	11.06	6.35	41.16	8.33	7.74	6.29	363.79	23.68	0.66	11.23	175.21	820.24	1452.74	3140.78	10.56	7.29	44.25	814.14	15	74.97	561.97
149	0	77.99	22.23	68.35	0	0	1	1	0	0	0	0	0	0	0	0	3.18	112.19	171.83	15.57	112.26	29.6	17.39	78.16	16.29	0.24	2213.3	17.93	10.25	7.58	36.76	14.98	16.23	4.39	299.77	50.61	4.15	7.93	486.95	1121.57	613.47	3515.98	8.81	8.29	46.09	468.57	14.73	93.26	806.45
150	1	78.61	15.96	70.01	0	0	1	1	0	0	1	1	0	0	0	0	2.85	274.91	127.6	13.35	103.13	25.75	21.32	85.67	12.78	0.32	2102.11	13.41	14.22	7.03	40.23	11.25	25.42	3.19	221.98	43.18	3.13	8.28	754.64	806.12	1472.72	2718.08	8.75	11.24	49.46	534.56	12	66.83	663.18
151	1	69.78	24.42	55.98	0	0	1	1	0	0	1	0	0	0	0	0	3.61	174.22	156.11	5.28	101.1	28.89	17.95	55.73	14.51	0.07	2044.84	21.49	9.74	8.42	28.99	10.79	22.84	6.28	94.81	38.22	2.81	8.73	476.53	808.16	1411.39	2647.45	7.55	10.52	40.32	792.94	15.09	86.11	828.96
152	0	76.15	27.27	60.08	1	0	1	0	1	0	1	0	0	0	0	0	2.11	110.69	97.89	5.22	131.21	21.42	21.03	37.45	21.27	0.04	1494.85	22.09	13.43	6.4	39.06	12.47	22.84	3.84	210.61	35.11	1.77	11.39	593.06	1358	1509.45	3479.67	9.84	6.1	45.42	686.41	14.27	131.2	594.27
153	1	78.25	26.19	75.52	0	1	1	1	1	0	1	0	0	0	0	0	3.29	145.14	92.02	15.72	132.23	23.41	16.89	64.26	11.15	0.17	1239.1	9.85	12.25	6.53	35.06	7.1	12.99	4.33	185.02	51.06	0.96	10.36	1143.08	565.7	1552.44	1720.83	7.38	8.81	43.94	718.3	12.62	82.55	764.16
154	1	79.19	26.81	71.27	1	0	1	1	0	0	1	0	0	0	0	0	2.81	303.96	105.06	16.76	103.95	30.52	14.2	74.77	19.69	0.18	1268.79	18.8	12.55	4.1	34.98	14.45	21.02	2.61	397.68	28.87	2.52	14.32	392.12	545.48	2361.53	2831.62	8.18	12.77	46.56	767.58	13.76	84.62	544.54
155	1	81.46	25.48	80.49	0	0	1	1	0	0	1	1	0	0	0	0	1.12	132.45	107.76	27.7	90.86	26.36	14.56	70.58	11.97	0.26	1472.97	25.52	14.29	7.22	39.61	11.55	14.27	2.81	230.59	52.19	1.35	12.48	663.27	619.77	1823.89	2964.09	10.16	5.81	46.63	951.58	14.98	79.87	682.97
156	1	74.15	14.44	84.82	0	0	1	1	0	0	1	0	0	1	0	0	2.63	268.15	118.46	5.23	69.83	25.6	14.88	83.02	13.97	0.05	1461.02	18.17	16.2	5.49	40.69	9.91	22.78	7.28	283.43	55.67	3.71	11	268.37	829.23	2073.79	2941.49	7.83	9.56	54.21	1023.61	14.48	81.3	733.1
157	0	76.73	20.81	82.79	0	1	1	1	1	1	0	0	0	0	0	0	2.93	158.72	125.71	14.67	102.29	27.87	15.77	50.91	24.76	0.27	1921.43	21.27	10.27	9.47	35.86	7.77	10.69	4.25	280.83	30.52	1.11	16.63	416.46	167.13	2873.04	1988.22	9.02	6.11	50.09	1085.32	13.45	104.57	544.72
158	1	76.09	23.19	71.17	0	1	1	1	1	1	1	0	0	0	0	0	3.1	210.73	88.12	17.43	78.14	23.41	12.4	44.61	14.13	0.21	1927.16	17.59	14.84	7.92	39.55	9.49	14.49	6.76	462.35	41.44	3.31	13.63	990.02	679.34	1947.34	3173.69	9.72	6.68	44.82	541.49	14.51	74.44	774.17
159	1	72.16	25.76	87.59	0	0	1	1	0	0	0	0	0	0	0	0	3.32	212.78	121.49	21.55	130.91	34.94	13.07	68.99	23.04	0.27	1830.06	22.07	14.24	4.41	44.17	12.15	27.69	3.26	250.27	59.72	2.27	15.63	630.54	599.74	1318.23	2386.64	11.27	8.58	54.58	919.75	12.8	78.93	616.13
160	0	74.34	26.34	88.94	0	0	1	1	0	1	1	0	0	0	0	0	1.88	211.12	101.69	30.61	121.81	25.95	11.48	64.02	17.16	0.04	1080.85	19.72	7.8	4.98	40.23	9.83	20.98	3.99	274.42	56.16	4.01	9.35	619.94	633.9	2166.71	3110.02	10.14	10.74	56.08	1171.15	18.07	89.54	746.84
161	1	71.29	22.18	76.38	0	0	1	1	1	0	0	0	0	0	0	0	1.73	265.71	93.28	13.01	101.43	34.72	10.07	64.63	21.98	0.18	2614.86	16.51	13.85	7.38	34.69	7.78	20.56	4.32	258.31	32.29	0.47	12.01	952.42	864.58	1313.09	3678.02	7.74	9.66	43.83	596.93	19.64	92.23	691.67
162	0	74.6	29.5	71.98	0	0	1	1	1	0	0	0	0	0	1	0	2.98	188.36	61.28	16.79	51.72	24.55	12.52	52.64	21.82	0.18	1285.1	16.32	9.57	3.53	30.8	8.48	18.55	5.65	286.68	50.84	1.85	15.21	449.31	879.63	1299.99	2746.64	9.46	5.23	47.11	953.87	17.42	110.45	767.07
163	1	67.13	15.63	55.1	0	1	1	1	1	1	1	0	0	0	0	0	2.12	232.74	106.81	14.49	80.93	24.09	12.51	69.08	15.03	0.21	2043.33	16.77	13.46	6.5	39.39	6.79	15.22	6.39	174.36	36.76	1.05	13.27	909.5	876.61	1834.14	3316.77	7.74	10.11	39.26	913.31	12.37	70.38	622.86
164	1	67.75	15.41	60.26	0	1	1	1	1	0	0	0	0	0	0	0	2.3	267.98	123.66	10.66	103.79	31.35	15.81	81.1	17.02	0.2	1924.74	20.95	12.16	7.79	36.58	8.22	16.83	5.66	184.71	56.16	2.32	11.36	879.04	655.28	978.85	3348.31	9.81	7.54	45	640.14	17.58	86.65	862.38
165	0	74.09	25.67	95.88	0	0	1	1	0	0	1	0	0	0	0	0	1.88	151.8	46.85	5.66	112.39	33.45	11.44	47.06	11.19	0.35	2353.68	23.71	11.69	7.07	45.43	11	27.44	6.65	272.69	47.79	3.33	12.41	570.24	622.49	1018.14	2871.69	9.9	5.52	31.35	1078.34	18.84	99.53	863.66
[truncated: 17 more columns]

## Sheet: The High-Risk Group 
No	Male/Female	Age (years)	BMI (kg/m2)	Waist(cm)	Current Smoking(Yes/no, Yes:1)	Current Drinking(Yes/no, Yes:1)	Marital status(Married/ Others,Married:1)	Number of children(≤2/≥3,≤2:1)	Monthly income(yaun)(<5000/≥5000, <5000:1,)	Living situation(Living alone/Living with Family, Living alone:1)	Education(below high school/high school and above, below high school:1)	History of surgery(Yes/no)	Diabetes	Hyperuricemia	Bronchial Asthma	Chronic Obstructive Pulmonary Disease	the 10-year ASCVD risk(%)	Fruit & Nuts	Vegetables	Legumes	Cereals	Fish	Edible oil	Meat	Dairy products	Alcohol	Total Energy (kcal/day)	Proteins (% TE)	Proteins Animal sources (% TE)	Proteins Vegetable sources (% TE)	Lipids (% TE)	SFA (% TE)	MUFA (% TE)	PUFA (% TE)	Cholesterol (mg/die)	Carbohydrates (% TE)	Added sugars (% TE)	Fiber (g/1000 kcal/day)	Total Polyphenols (mg)	Calcium (mg)	Sodium (mg)	Potassium (mg)	Iron (mg)	Zinc (mg)	Selenium (μg)	Vitamin A (μg)	Vitamin E (mg)	Vitamin C (mg)	Vitamin D (IU)
1	0	82.16	13.61	74.88	1	1	1	1	1	0	1	1	0	0	0	0	13.12	222.28	63.38	8.87	94.37	23.58	7.65	67.44	18.69	0.2	629.9	18.71	15.88	7.48	31.78	10.63	16.23	3.01	298.63	40.62	2.71	8.52	530.79	1300.99	1715.05	3944.6	7.15	12.66	46.45	788.34	15.3	92.39	753.27
2	1	77.29	23.58	87.19	0	0	0	0	1	0	1	0	0	0	0	0	9.47	222.27	77.52	17.92	77.55	15.87	16.04	43.03	20.36	0.25	1864.49	25.67	14.53	6.93	25.81	13.55	13.5	4.49	171.04	42.12	1.07	15.36	668.38	980.62	1883.17	2813.29	8.79	11.53	45.74	594.67	16.01	68.17	651.57
3	1	78.39	21.64	81.23	0	0	1	1	0	0	1	1	0	0	0	1	6.02	128.99	87.12	18.59	46.84	23.6	21.27	33.37	16.85	0.21	2312.71	15.21	15.93	5.04	27.57	5.38	18.6	5.34	311.59	55.33	2.3	12.57	318.51	948.93	1457.88	3016.9	8.89	13.01	53.61	716.93	19.41	61.97	926.87
4	1	78.09	26.98	63.42	0	0	1	0	1	0	1	0	1	0	0	0	10.93	104.01	147.07	11.85	112.06	23.04	14.33	68.5	12.9	0.1	2171.79	20.86	11.87	6.78	46.81	11.96	18.25	3.83	159.88	51.95	2.3	9.94	746.89	1251.09	1776.79	2848.92	9.22	7.99	40.19	593.32	21.79	104.58	390.12
5	0	72.74	27.73	87.35	1	1	1	1	1	0	0	0	0	0	0	0	13.81	140.39	85.42	18.04	106.21	27.89	8.46	39.49	19.11	0.06	1465.77	17.36	15.35	5.63	35.85	13.41	14.61	4.84	273.45	41.47	1.44	11.27	625.78	534.05	2142.88	2592.64	11.97	7.74	43.01	837.04	20.3	86.87	733.71
6	0	83.01	30.37	79.46	0	0	1	1	1	0	1	0	1	0	0	0	13.8	140.14	70.64	21.17	119.5	30.99	15.07	46.41	25.1	0.03	1622.25	18.37	18.84	7.06	14.64	9.02	13.91	4.07	208.28	43.44	0.15	13.02	614.86	1019.09	2113.12	2191.7	8.07	14.41	55.28	588.23	14.48	95.71	941.61
7	0	77.04	31.61	84.73	1	0	1	1	1	1	1	0	0	0	0	0	9.54	242.95	69.27	5.56	120.66	30.4	11.28	46.27	17.07	0.32	2715.06	18.64	13.25	5.83	34.04	9.13	17.32	5.44	328.59	45.28	2.55	10.72	1055.84	934.48	1556.57	3739.57	10.93	10.3	55.14	610.95	19.44	75.42	711.02
8	0	74.81	27.76	82.94	0	1	0	1	1	0	1	1	0	0	0	0	11.13	147.87	77.07	14.9	81.5	20.25	11.74	68.37	18.62	0.28	2976.68	18.09	8.67	6.4	24.26	10.69	20.55	4.17	235.76	40.29	4.01	10.4	856.6	695.01	1625.1	3243.4	8.2	10.92	42.13	627.98	12.81	88.21	584.66
9	0	74.63	23.49	85.84	0	0	1	0	1	0	0	0	0	0	0	0	12.94	118.03	96.55	11.77	108.66	35.44	21.72	50.13	19.12	0.35	1703.24	20.16	9.26	6.58	53.31	13.32	23	5.29	252.11	41.43	2.38	10.82	963.19	896.36	2728.43	2127.23	11.12	7.23	43.73	894.58	16.67	91.11	789.16
10	1	71.59	19.9	102.68	0	0	1	1	1	1	1	0	1	0	0	0	12.45	230.78	68.8	24.26	88.64	18.87	16.4	60.15	31.45	0.27	2257.34	17.83	11.08	4.73	32.5	11.87	14.31	4.17	336.92	45.19	2.77	11.54	714.63	709.87	1579.53	2682	10.02	10.55	45.07	840.04	15.1	91.43	731.96
11	1	78.89	29.31	104.54	0	0	1	0	1	0	0	0	0	0	0	0	11.72	116.4	86.06	15.06	75.92	21.89	12.55	78.85	14.51	0.26	1707.8	13.56	17.51	5.94	42.45	5.57	17.04	5.11	334.68	53.24	3.23	10.34	1118.5	602.75	2058.06	3494.54	9.09	7.2	48.45	542.99	19.68	85.24	759.02
12	1	77.44	30.45	89.22	0	0	1	0	0	0	1	0	0	1	0	0	4.65	239.7	126.2	24.38	70.59	23.57	5.4	47.53	18.5	0.25	1633.14	20.51	14.1	5.78	40.76	11.86	14.93	4.08	364.33	31.32	2.04	15.31	980.84	826.32	2400.66	3328.5	6.8	15.68	45.12	591.05	14.38	95.64	524.71
13	1	75.28	29.1	100.29	0	0	1	1	0	1	1	0	0	0	0	0	7.44	205.96	150.9	10.74	65.39	22.39	20.72	102.16	19.9	0.21	1601.63	21.22	12.14	4.69	37.62	17.33	14.8	3.03	246.61	45.16	2.75	6.99	827.58	869.2	2756.91	2437.43	11.75	10.8	46.19	446.24	17.75	88.03	490.08
14	1	73.15	28.82	73.37	0	0	0	1	0	0	0	0	0	0	1	1	9.65	255.38	93.33	21.14	101.94	23.7	18.62	100	20.76	0.28	2439.65	21.61	15.85	5.03	33.59	1.25	13.59	4.23	441.32	31.96	1.05	12.78	756.99	1017.11	2829.98	2946.63	6.63	10.7	54.82	933.85	17.72	80.41	777.15
15	0	71.92	20.18	95.57	0	0	1	1	1	0	0	0	1	0	0	0	11.14	182.51	117.4	13.52	79.46	17.95	7.79	52.73	21.91	0.01	3164.89	15.95	11.13	4.28	36.52	14.54	15.6	4.94	335.53	48.14	1.3	6.91	1029.54	606.54	2030.5	2565.71	7.32	12.06	54.85	592.78	18.34	89.03	692.25
16	1	77.79	26.28	104.16	0	1	1	1	1	0	0	0	1	0	1	0	10.4	95.76	106.15	9.38	88.85	25.37	13.38	53.64	19.71	0.23	823.95	19.73	14.2	8.11	33.16	12.13	15.13	5.46	276	59.82	2.53	15.73	571.32	942.8	1734.28	2325.15	9.44	10.89	47.32	684.74	17.35	86.05	921.5
17	0	79.92	23.75	83.06	0	1	1	1	1	1	1	0	0	0	0	0	12.61	177.42	157.46	15.02	65.49	25.05	17.2	58.63	13.65	0.4	1955.89	20.12	14.63	5.62	34.77	16.74	30.9	4.22	299.06	25.51	2.05	9.12	707.7	772.63	2912.61	3307.8	9.94	13.76	39.31	900.38	17.31	84.44	795.4
18	1	70.76	22.83	87.12	0	1	1	1	1	0	0	0	0	1	0	0	17.56	244.01	97.64	15.26	113.12	31.62	15.55	82.09	22.28	0.35	1776.06	19.54	16.74	4.17	52.33	12.76	14.37	4.93	320.75	42.6	2.77	15.7	307.9	821.31	1762.02	3082.68	8.37	8.45	52.6	815.17	18.32	85.32	680.02
19	0	80.33	25.87	97.09	0	1	1	1	0	1	0	0	0	0	1	1	9.96	192.27	79.15	13	123.91	24.17	18.09	65.43	16.28	0.28	2900.05	20.3	11.4	6.19	39.29	13.35	17.62	4	345.97	43.99	3.03	13.13	709.35	1025.18	1644.56	2256.65	8.56	11.79	51.61	548.72	17.47	94.37	681.52
20	1	75.19	23.35	91.66	1	0	1	0	0	0	1	0	0	0	0	0	10.19	245.55	73.36	11.47	66.95	17.6	12.99	110.32	13.85	0.38	2446.91	26.47	13.55	4.56	44.42	7.85	16.71	4.84	229.6	48.59	1.62	10.91	830.07	581.04	1723.71	2574.76	11.15	12.44	51.76	555.67	15.33	83.07	610.79
21	0	68.89	22.71	89.1	1	0	1	0	1	0	1	1	0	0	0	1	9.5	145.95	108.98	17.13	56.03	26.22	6.61	35.81	22.27	0.35	1365.78	17.42	11.89	6.5	42.06	9.87	21.27	5.86	296.97	52.69	2.2	11.52	726.16	1198.9	1746.02	2446.99	10.35	9.82	49.89	568.27	19.25	67.34	796.8
22	1	74.31	20.38	73.92	0	0	1	0	1	0	1	0	0	0	0	0	9.75	191.18	130.69	12.7	102.38	22.04	16.28	75.02	14.55	0.04	2184.22	21.38	10.58	5.05	43.06	11.67	7.41	6.11	265.02	47	1.01	9.79	969.68	938.01	2226.66	3581.03	9.32	12.91	53.46	681.68	14.98	73.61	785.92
23	0	77.08	25.02	98.16	0	1	1	0	1	0	1	0	0	0	0	0	10.79	137.77	90.28	7.97	56.14	20.61	10.52	39.47	12.81	0.31	1761.36	14.34	17.5	7.36	29.09	12.04	22.84	4.69	196.34	54.92	0.29	12.31	650.73	1235.85	2654.59	2989.27	9.64	8.09	41.14	872.52	17.04	95.92	838.96
24	1	74.7	23.87	93.28	0	1	1	1	0	1	0	0	0	0	0	0	11.14	81.63	149.61	10.61	88.57	26.44	13.94	93.18	17.41	0.21	1798.86	21.57	13.02	4.09	24.02	8.67	17.9	3.94	455.81	39.18	2.87	13.46	829.88	324.3	1938.21	3229.03	8.7	7.64	44.17	440.29	19.7	102.78	791.01
25	0	83.69	28.12	102.72	1	1	1	0	0	0	1	0	0	0	0	0	8.82	125.66	133.69	10.84	100.62	27.48	16.25	72.1	14.04	0.42	1529.1	22.15	10.4	7.83	37.86	8.82	22.66	4.86	202.5	48.75	2.11	11.54	613.79	882.65	2529.13	2873.6	10.9	5.56	54.84	129.26	18.66	89.44	792.39
26	1	72.38	27.37	93.93	0	1	1	1	1	0	0	0	0	0	0	1	13.7	255.13	69.16	11.95	96.27	19.88	15.29	87.32	18.18	0.12	2154.76	16.97	12.69	4.95	51.77	6.76	17.15	5.3	234.19	30.19	4.26	12.06	1156.03	1019.69	1801.91	3044.59	9.17	6.38	55.01	805.87	18.57	110.9	872.69
27	1	66.74	14.43	89.64	0	1	1	0	1	0	0	1	0	0	0	0	6.46	184.78	131.84	6.36	81.32	28.08	13.07	70.2	17.9	0.58	2158.75	14.84	15.04	6.02	37.05	12.49	14.5	6.18	284.21	38.12	3.14	13.92	268.11	546.58	1633.96	2793.11	9.82	11.7	55.69	958.18	15.34	81.89	874.77
28	1	70.34	22.9	74.27	0	0	0	1	1	1	0	0	0	1	0	0	11.26	230.19	110.19	10.64	107.45	27.08	22.83	57.17	16.3	0.31	693.96	17.7	19.98	7.24	40.31	13.23	24.35	4.05	289.72	47	2.41	12.69	1116.31	590.13	1590.12	2765.31	12.26	9.92	43.91	728.93	13.38	84.97	702.73
29	0	82.2	16.97	74.01	0	0	1	1	0	0	1	0	1	0	0	0	12.66	115.63	118.37	7.38	90.79	23.05	14.02	66	20.67	0.09	2110.93	21.8	15.44	5.75	38.59	12.91	16.58	4.81	287.22	55.1	2.39	4.91	824.5	902.77	1847.34	2645.63	8.23	8.72	48.32	841.26	17.72	70.63	629.22
30	1	78.98	24.5	101.25	0	0	0	1	0	0	0	0	0	0	0	0	13.51	130.24	108.38	13.16	83.94	30.52	16.87	81.06	19.57	0.4	2807.41	19.78	6.27	8.25	35.39	11.49	13.21	4.71	424.12	52.37	1.92	14.37	764.95	542.69	2653.86	3210.04	10.08	10.38	38.1	766.66	17.64	97.09	622.5
31	1	73.38	19.73	95.19	1	1	1	1	1	0	1	0	0	0	0	0	13.85	235.89	81.33	16.25	93.21	25.71	15.29	58.36	12.5	0.05	1994.91	20.38	12.08	5.44	46.02	5.86	17.89	4.39	371.17	48.55	3.24	12.92	834.03	736.25	2112.73	3636.9	8.29	11.32	49.83	601.09	7.67	103.17	864.66
32	1	74.09	18.71	96.22	0	0	1	1	0	0	1	0	0	0	0	1	6.82	314.14	43.92	16.99	103.12	22.28	13.89	57.76	25.69	0.26	1459.79	17.45	8.7	4.33	40.51	7.99	17.19	4.88	110.46	49.63	2.44	14.57	526.86	675.64	2540.55	3474.17	11.23	8.62	46.63	952.12	10.37	83.56	732.53
33	1	76.75	21.68	106.27	1	0	1	1	1	0	1	0	0	0	1	0	14.38	202.22	48.26	22.04	84.38	29.87	20.13	75.92	9.17	0.37	1378.74	19.92	10.22	6.87	32.84	13.18	18.73	4.65	255.57	46.87	1.25	13.15	778.02	586.42	2503.36	3478.78	8.26	6.83	32.72	847.35	12.44	81.18	922.25
34	1	69.76	22.07	76.71	0	0	1	1	1	0	1	0	0	0	0	1	6.65	217.32	120.31	22.65	97.99	40.32	15.46	32.24	26.93	0.15	1431.19	19.22	14.99	6.57	48.68	14.36	13.23	3.47	378.61	51.37	3	10.47	497	248.86	2471.8	2022.74	9.12	10.68	53.68	804.86	14.19	99.74	559.59
35	0	74.39	20.44	94.22	0	0	0	1	0	0	1	0	0	0	0	0	13.18	58.42	69.93	15.96	120.45	21.61	15.48	102.72	22.51	0.19	1831.43	16.51	16.14	4.15	47.01	13.03	15.65	3.26	295.49	38.49	2.34	8.37	725.65	336.98	1742.87	2727.3	10.19	11.71	45.53	1043.66	13.53	97.64	738.45
36	1	73.22	18.7	109.59	0	0	1	1	1	1	1	0	0	1	1	0	9.56	201.06	66.61	22.69	41.98	17.34	10.9	46.62	21.77	0.37	1994.87	18.14	18.94	6.24	23.11	9.02	24.31	4.4	307.5	40.94	3.67	5.3	779.57	674.81	2320.42	3893.76	6.44	8.5	55.61	796.33	18.77	81.03	860.65
37	1	73.67	17.87	113.75	0	0	0	1	0	0	1	0	0	0	0	0	15.75	356.77	99.82	13.9	91.55	28.11	19.56	66.12	20.28	0.24	1909.98	20.2	16.36	7.25	44.54	10.15	14.66	1.44	371.4	35.28	3	14.09	447	861.61	1718.47	3280.09	8.95	11.96	46.47	613.46	16.27	103.43	726.22
38	0	70.93	29.08	90.64	1	0	1	1	0	0	1	0	0	0	0	0	12.98	249.45	87.5	10.3	67.68	18.65	13.78	31.85	18.89	0.17	2049.53	20.54	12.9	6.26	45.78	4.6	16.42	5.55	236.43	48.95	2.61	12.86	661.12	467.27	1432.21	3422.64	9.78	6.85	59.02	780.14	16.44	124.5	713.87
39	1	79.59	30.56	79.76	0	0	1	1	1	0	0	1	0	0	0	1	8.5	216.49	108.88	16.57	86.49	10.93	16.64	37.95	11.84	0.34	1838.6	19.6	14.09	5.39	45.34	12.12	19.2	2.52	296.25	50.73	1	7.17	1215.45	1159.22	2076.25	2613.82	9.05	10.77	46.84	638.86	17.83	101.03	765.56
40	1	66.56	22.95	97.57	0	1	1	1	1	0	1	0	0	0	0	1	9.86	212.61	165.15	19.49	120.86	29.63	18.52	87.64	14.97	0.15	1837.2	21.41	11.03	7.63	38.73	12.71	13.1	5.49	299.11	50.17	3.64	12.5	265.39	972.71	2134.05	3541.26	8.44	9.01	45.05	732.64	18.52	52.93	684.76
41	1	78.64	40.82	70.07	0	0	0	0	1	0	1	0	0	0	0	0	12.96	193.88	110.26	12.59	67.25	31.05	13.92	81.03	23.64	0.3	2450.41	14.18	10.17	5.06	52.62	15.59	20.16	3.93	329.75	42.66	4.33	8.76	893.93	1088.05	1517.93	3188.02	11.18	11.51	45.47	786.3	15.16	84.88	749.94
42	1	76.43	42.31	101.11	0	1	1	0	0	0	1	0	1	1	0	0	6.67	211.44	114.34	11.75	81.52	28.27	7.97	59.81	16.71	0.38	1874.12	21.91	12.41	4.67	34.4	11.15	22.19	6.98	469.62	42.48	0.75	11.18	562.36	807.3	2413.37	3201.33	8.49	8.52	47.07	768.64	16.01	107.22	931.76
43	1	77.93	26.56	112.12	0	0	1	1	1	1	1	0	0	0	0	0	11.38	105.34	88.55	20.48	70.09	28.48	12.76	97.21	11.85	0.5	858.55	18.24	11.4	7.05	46.33	5.73	20.96	4.26	256.41	41.61	1.19	16.29	986.69	945.42	1145.87	3547.46	8.84	8.55	38.32	787.7	17.85	108.42	804.8
44	0	66.28	21.3	93.12	0	1	1	0	0	0	1	0	0	0	0	0	10.19	174.62	50.66	16.63	85.79	21.3	17.15	71.29	15.02	0.21	2135.59	15.4	16.08	3.85	30.36	10.53	15.57	3.53	361.6	76.31	2.89	7.72	927.14	653.77	2186.07	3276.06	10.07	8.46	50.72	794.14	13.99	101.46	911.53
45	1	74.83	21.22	104.47	1	1	1	1	1	0	1	1	0	0	0	0	10.89	333.86	120.87	11.42	86.32	24.68	11.21	40.36	17.21	0.28	2125.77	18.05	13.67	7.41	40.83	6.66	20.37	4.41	273.48	33.31	3.42	11.63	473.69	923.55	1118.91	2960.9	9.64	10.65	43.69	608.93	16.82	55.28	616.99
46	1	74.24	37.38	86.57	1	1	1	1	1	0	1	0	0	1	0	0	12.41	223.84	65.17	9.04	61.42	24.65	12.75	72.08	24.04	0.26	2080.43	17.25	12.99	6.82	32.48	7.89	20.21	4.14	346.38	38.35	3.36	15.25	857.81	942.65	2483.12	2377.25	5.8	9.71	57.32	845.49	14.47	94.4	676.13
47	1	68.85	25.14	77.92	0	0	1	1	1	0	1	0	0	0	0	0	13.84	145.04	99.76	15.53	65.44	30.8	11.07	30.48	12.43	0.13	1888.63	14.28	13	5.75	43.36	13.56	16.87	4.96	323.08	38.2	1.71	10.09	646.3	558.49	2257.47	1997.75	9.71	9.31	50.02	662.06	13.47	86.87	509.24
48	1	73.19	28.97	68.97	1	0	1	1	0	0	1	0	0	1	0	0	8.98	221.85	105.29	10.27	84.86	21.8	21.06	74.41	16.88	0.19	1820.53	25.11	9.26	6.77	43.14	10.21	26.79	4.94	348.62	45.95	1.37	11.83	1204.98	904.67	1829.7	3583.81	11.48	9.36	43.59	854.26	13.23	85.26	696.07
49	1	77.73	26.21	88.23	0	0	1	0	1	0	1	1	0	0	0	0	9.75	187.05	116.75	12.47	53.38	21.54	12.53	75.71	12.43	0.13	2500.78	24.15	13.65	5.49	43.91	10.27	18.41	5.04	251.9	40.19	2.43	9.78	878.83	592.48	1180.81	3756.57	11.1	9.3	49.74	899.9	15	58.36	603.09
50	0	68.26	19.09	96.22	0	0	1	0	0	0	1	0	0	0	0	0	10.29	148.5	153.25	19.58	126.77	27.14	13.41	45.55	23.41	0.18	2386.69	22.97	13.35	5.84	34.74	11.93	22.39	5.11	230.9	52.09	2.14	13.12	634.62	868.15	1699.94	3326.82	7.6	12.61	49.28	747.09	16.37	79.21	858.53
51	1	74.9	23.68	124.19	0	0	1	1	0	0	1	0	0	1	0	0	9.91	235.62	123.46	8.03	88.2	26.71	14.81	35.47	17.12	0.35	2997.25	20.61	4.69	6.33	26	13.66	15.25	2.04	328.76	47.96	1.58	6.11	465.73	1117.65	556.96	2728.6	7.47	12.14	50.13	1056.05	21	65.16	503.13
52	1	75.35	21.41	95.17	0	0	1	1	1	1	0	0	0	1	0	0	10.31	192.01	47.6	19.49	90.51	27.91	15.07	50.61	16.4	0.21	1227.86	20.48	9.86	7.17	31.25	14.38	16.7	3.32	244.97	58.07	1.91	11.94	545.77	665.81	798.8	3695.44	9.23	8	52.87	634.99	17.19	111.26	792.7
53	0	77.9	28.42	71.27	0	0	1	1	0	0	0	0	0	0	0	0	11.41	258.09	101.2	9.59	81.28	29.48	14.2	72.31	12.32	0.43	1883.7	18	13.14	5.04	47.38	8.66	15.58	2.74	383.39	31.93	3.69	10.58	452.37	810.05	1654.32	2836.52	9.85	9.45	38.18	608.61	16.71	104.83	703.41
54	1	85.02	28.28	65.71	1	0	1	1	1	0	1	0	0	0	1	1	9.65	262.87	138.25	12.61	149.27	22.21	19.38	61.8	22.71	0.31	2382.85	19.96	9.38	6.11	37.7	11.45	26.73	2.21	224.45	41.8	3.68	15.69	563.66	1035.56	2072.8	3063.86	9.75	8.91	59.17	666.93	17.87	103.91	770.67
55	1	73.64	28.95	90.27	0	0	1	1	0	0	1	0	0	0	0	0	13.83	153.6	105	20.66	70.26	24.25	16.39	77.68	15.63	0.32	1632.8	21.72	8.23	5.29	25.64	8.31	19.61	4.57	443.17	40.45	2.3	9.08	826.26	637.67	1526.79	3574.61	8.6	9.78	36.92	375.59	16.24	114.35	695.41
56	1	72.97	23.46	81.75	0	0	1	1	1	0	0	1	0	0	0	0	12.07	236.98	124.43	5.09	103.17	23.98	23.71	76.37	11.59	0.46	2196.48	18.33	14.5	5.47	30.83	11.71	20.24	3.57	336.29	48.58	0.86	11.41	969.64	1087.99	1303.46	3338.19	11.19	5.58	51.8	690.08	13.32	80.1	641.33
57	1	70.49	33.25	107.86	0	0	1	1	1	0	0	0	0	0	0	0	11.43	229.84	86.26	17.18	77.25	26.74	23.79	89.62	16.84	0.38	2139.54	17.37	12.04	6.09	49.68	12.41	18.66	4.47	385.71	37.33	2.02	11.13	790.5	546.71	2125.67	3587.29	6.93	9.29	58.8	685.6	14.58	86.62	562.72
58	1	75.75	32.68	100.04	0	0	1	1	1	0	1	0	0	0	0	0	11.63	230.9	110.24	10.51	102.78	25.4	20.11	50.14	17.29	0.12	1877.71	19.07	10.92	6.04	40.37	11.89	12.48	5.66	280.22	45.67	2.43	13.22	752.12	1262.6	1324.52	4112.22	11.04	10.25	53.1	682.97	15.23	78.03	736.5
59	0	82.03	24.93	111.26	0	0	1	0	1	0	0	0	0	0	0	1	7.72	154.75	183.8	10.52	60.14	33.69	21.32	90.16	18.01	0.08	2270.35	24.41	6.85	8.37	48.29	11.67	23.21	4.91	308.6	44.4	3.65	9.41	434.88	833.94	2823.93	4362.19	9.12	8.5	37.48	807.09	19.54	74.94	783.77
60	0	69.83	28.38	87.67	1	0	1	1	1	0	1	0	0	1	0	1	11.46	217.91	92.2	22.07	71.61	26.88	14.64	61.67	19.01	0.2	2268.56	21.79	7.55	6.12	44.62	8.89	26.28	5.94	318.73	41.07	1.48	12.9	686.01	580.04	2243.57	2552.57	8.45	13.33	58.17	929.09	21.83	93.63	492.5
61	1	78.29	29.17	108.84	0	0	1	1	1	0	0	0	0	1	0	0	9.09	235.44	22.14	17.33	81.64	34.39	19.25	54.58	20.94	0.04	1745.82	22.42	14.39	7	64.18	9.94	12.24	3.27	264.76	43.21	1.65	6.28	667.89	576.7	1650.31	3527.84	9.37	11.88	46.12	677.5	17.4	62.66	735.64
62	1	64.69	25.87	99.46	0	0	1	1	1	0	0	0	0	0	1	0	13.06	123.05	20.93	15.81	82.9	26.5	14.89	96.3	16.4	0.39	1479.26	18.39	12.04	7.07	39.42	8.62	14.42	4.11	174.05	40.33	2.9	14.71	942.26	813.07	2041.03	2820.88	9.8	10.82	51.82	943.57	13.66	72.15	707.41
63	0	81.38	22.11	94.19	0	1	1	1	0	0	1	0	0	0	0	1	11.37	256.63	142.92	9.99	138.88	30.61	17.51	43.8	25.72	0.28	1779.54	23.35	9.96	7.36	32.59	8.26	19.25	5.36	250.21	30.26	1.7	18.15	515.81	633.42	1745.78	3578.78	7.16	10.05	50.68	779.19	9.99	56.8	873.89
64	1	74.62	34.38	92.71	0	0	1	1	1	0	1	0	0	1	0	0	10.96	122.72	14.49	21.24	87.85	20.64	16.59	62.57	24.79	0.3	1883.82	19.71	16.99	7.45	41.47	3.81	8.66	2.39	270.39	38.52	1.22	7.58	741.09	616.23	1325.83	3926.88	12.13	9.87	40.95	628.17	14.91	82.59	653.09
65	0	75.48	22.01	105.02	0	0	1	1	1	0	1	0	0	0	0	0	10.55	150.8	105.51	18.19	112.25	20.1	19.83	65.98	11.98	0.29	1498.57	13.6	6.55	4.53	50	11.54	25.77	3.92	286.55	51.08	2.01	8.74	675.26	966.45	1513.61	1785.1	9.39	8.63	42.59	603.59	21.23	52.42	928.54
66	1	73.82	16.56	118.74	0	1	1	0	1	1	0	0	0	0	0	0	9.62	193.01	124.77	16.4	60.17	20.86	11.81	36.85	20.21	0.17	1546.97	18.73	13.87	5.84	45.98	5.07	28.31	2.27	362.05	31.53	2.59	5.29	586.36	585.62	1637.08	2803.79	8.75	8.21	35.72	736.14	10.7	62.98	633.58
67	0	72.3	21.07	89.66	0	1	1	1	1	1	1	0	0	1	1	0	12.29	107.45	41.17	10.04	98.6	11.11	15.02	72.92	7.41	0.34	2300.36	20.16	19.46	4.15	36.32	7.24	22.1	5.15	235.69	34.84	2.21	16.34	639.46	576.62	1640.47	3303.97	10.31	10.72	49.17	901.25	17.45	115.3	1083.92
68	0	79.11	24.84	101.98	0	0	1	1	1	0	1	0	0	0	0	0	9.46	232.96	118.21	4.43	91.91	35.53	18.4	63.38	22.04	0.14	2673.36	17.44	9.41	6.93	39.88	9.02	23.09	5.92	383.77	40.53	2.59	12.93	540.25	414.54	2382.33	3253.73	7.21	5.27	52.22	1082.34	18.19	71.52	825.1
69	1	69.3	29.83	77.43	1	1	1	1	1	1	0	0	0	0	0	0	7.88	131.73	104.9	12.24	109.37	19.67	15.71	56.45	18.03	0.16	1732.11	24.48	10.05	6.42	34.45	7.67	18.74	4.06	306.33	44.71	1.23	13.06	619.13	900.67	1729.59	3740.39	11.51	8.71	37.02	618.25	16.42	82.26	875.24
70	1	68.44	28.76	71.55	1	1	1	0	0	1	1	0	0	0	0	0	9.25	232.69	82.47	7.64	74.54	27.56	14.61	39.8	9.53	0.34	2372.36	17.94	14.76	8.79	50.18	8.8	15	5.27	180.3	46.84	2.31	10.44	453.13	869.51	2051.83	2989.32	7.01	11.7	45.62	666.88	20.64	91.28	995.33
71	1	67.9	21.05	96.99	1	0	1	1	1	0	0	0	0	0	1	0	9	200.47	153.66	10.56	82.91	27.47	9.97	86.74	16.37	0.03	2126.85	15.14	13.95	5.03	30.88	15.51	15.19	2.73	192.52	60.47	3.99	16.11	752.65	1129.78	1468.46	3461.52	7.36	9.76	51.29	794.91	13.82	79.79	819.86
72	1	77.85	31.04	86	0	1	1	0	1	0	1	1	0	0	0	1	8.58	150.05	84.27	7.11	79.46	23.29	11.02	105.83	19.92	0.2	2068.72	24.67	14.76	6.38	25.8	9.85	21.31	4.63	234.66	31.02	1.19	12.62	590.75	769.3	1801.6	2410.66	10.17	7.32	44.78	843.81	15.87	109.02	810.82
73	1	73.62	33.7	111.75	0	0	1	0	0	0	1	0	0	1	0	1	13.55	119.64	15.41	7.56	118.65	19.61	12.45	76.5	16.82	0.04	1815.97	17.26	18.14	7.21	41.23	1.79	18.09	5.21	416.67	51.95	3.95	12.49	865.93	1251.22	1773.56	2146.79	9.89	7.96	40.33	776.73	16.68	88.88	651.34
74	1	72.04	20.37	96.25	0	0	0	0	0	0	1	0	0	0	0	0	13.27	218	90.42	19.03	97.44	22.19	16.85	76.24	20.56	0.08	1631.13	20.8	12.01	6.8	45.57	6.76	14.03	3.11	315.69	61.53	4.21	13.31	916.31	1097.17	2117.33	3213.59	9.53	8.02	60.68	935.23	17.78	95.05	817.5
75	1	83.89	28.89	102.89	0	0	0	1	1	0	1	0	0	1	1	0	8.42	172.77	63.61	10.13	107.75	33.13	21.34	74.15	21.11	0.28	1511.44	24.23	16.44	6.03	44.07	11.18	21.13	6.65	405.83	50.22	2.61	8.55	560.51	932.08	2082.22	3429.08	7.89	5.85	49.51	588.48	17.34	71.03	722.71
76	0	83.54	28.05	90.07	0	1	1	1	1	0	0	0	1	0	0	1	13.41	175.9	114.7	10.69	72.76	32.77	14.69	74.93	8.26	0.27	1834.55	13.49	10.4	6.83	46.08	17.63	21.98	4.35	369.34	72.26	2.31	10.34	169.42	918.49	2551.62	2465.07	8	6.55	57.9	878.88	19	75.75	785.01
77	1	74.23	24.69	86.43	1	0	0	1	1	0	1	0	0	0	1	0	8.59	187.64	77.05	3.39	67.08	31.15	14.43	51.31	8.55	0.34	1333.47	23.16	15.47	4.26	28.87	6.93	22.86	3.06	380.72	34.32	1.38	17.31	845.41	353.76	1431.34	3989.63	8.55	5.3	58.98	1298	15.69	76.57	661.87
78	1	68.79	23.07	64.54	0	0	1	1	1	0	1	0	0	0	0	0	6.5	213.45	40.31	13.2	68.5	16.6	21.01	89.52	23.11	0.37	2082.49	19.74	14.7	6.96	39.82	11.66	21.44	5.45	353.75	40.17	3.66	15.96	594.21	641.64	2700.38	2043.82	7.41	6.13	50.73	746.86	15.83	52.03	584.08
79	1	75.35	25.15	86.64	0	1	1	1	1	1	1	0	0	0	0	0	12.86	166.07	120.45	15.65	42.94	24.26	17.19	68.92	16.63	0.34	1662.68	20.4	13.99	6.1	47.34	9.24	12.59	5.05	489.86	44.55	3.51	12.6	1301.49	690.78	1691.32	2777.91	9.91	8.95	45.43	633.83	15.68	95.86	733.7
80	1	70.64	23.53	75.69	0	0	1	1	0	0	1	1	0	0	1	0	12.19	138.55	138.35	16.78	126.26	32.17	16.63	93.64	15.22	0.1	2389.23	16.59	12.31	5.19	40.8	12.5	16.44	4.69	404.86	58.95	2.71	16.6	685.56	216.46	1606.17	2850.29	10.88	8.88	43.36	867.48	17.82	89.07	743.35
81	0	75.07	31.83	92.08	0	0	1	1	1	0	1	0	0	0	0	0	9.61	134.89	29.08	12.79	84.65	19.78	13.95	83.72	21.24	0.21	1394.6	19.39	11.02	5.8	28.29	13.03	7.32	6.41	221.35	38.7	1.88	13.28	1038.82	750.96	2165.92	2278.42	8.74	6.88	47.61	549.63	15.79	104.37	517.24
82	1	73.84	30.82	69.56	1	0	1	1	1	0	0	0	0	1	0	1	9.69	192	52.62	15.88	69.28	20.52	12.36	87.22	17.25	0.1	1789.41	21.18	7.75	5.33	36.87	9.09	16.9	5.46	398.41	51.47	0.64	3.89	336.77	915.57	1849.78	2864.34	10.33	6.55	36.29	613.7	16.66	84.36	728.41
83	0	77.18	27.4	109.74	0	0	1	0	1	1	1	0	0	0	0	0	10.55	161.91	99.03	10.91	116.3	18.21	15.39	84.47	21.71	0.21	1740.84	26.11	14	5.37	48.63	9.22	20.58	5.65	398.63	36.48	4.62	12.2	206.33	1073.82	333.97	3411.19	11	10.38	56.56	907.24	13.91	77.48	774.95
84	1	75.77	31.55	80.41	0	0	1	0	1	0	1	0	0	1	0	0	11.19	78.26	79.38	18.53	98.07	24.29	10.67	60	15	0.14	2263.66	15.64	20.09	6.37	37.83	6.46	26.46	3.64	175.17	37.81	0.8	4.56	588.53	1115.94	1774.5	2963.77	7	9.19	46.46	364.73	19.1	89.23	691.67
85	1	82.99	24.71	75.77	0	0	0	1	1	0	0	1	0	0	0	0	8.64	70.13	74.86	16.62	103.54	25.68	10.46	79.55	20.19	0.26	1673.87	20.1	16.11	6.9	40.89	11.08	23.57	3.65	251.58	54.68	1.65	10.2	882.38	1055.24	2110.77	2821.16	9.31	12.61	45.44	633.62	15.17	71.53	590.05
86	0	71.91	26.37	98.15	0	1	1	1	1	1	1	0	0	0	1	1	14.25	245.55	94.15	11	98.54	25.37	16.52	54.43	19.22	0.05	2205.74	23.02	17.77	6.42	54.79	13.32	5.77	2.1	290.34	29.1	1.48	18.46	766.35	1100.36	1717.62	3703.33	7.8	7.54	38.67	692.25	20.85	87.75	669.66
87	0	73.39	26.95	80.99	0	0	1	0	0	0	0	0	0	1	0	0	10.58	143.59	92.22	17.22	122.04	29.03	17.94	84.64	19.5	0.28	825.14	17.25	15.04	6.46	39.28	10.89	15.29	4.82	206.82	48.73	3.91	12.23	819.41	799.21	2538.42	3093.25	10.66	11.7	57.84	728.19	17.56	78.33	810.93
88	1	80.59	26.33	106.73	0	0	1	1	0	0	1	1	0	0	1	0	14.69	317.85	138.93	18.37	108.43	21.99	16.23	49.72	13.63	0.46	1598.35	16.05	11.53	5.99	48.22	12.67	17.18	5.75	288.09	34.77	2.8	15.6	712.43	948.14	1243.87	2575.59	7.85	7.84	41.74	699.88	13.87	103.13	849.11
89	1	70.62	29.13	98.84	0	0	1	0	1	0	1	0	0	1	0	0	7.27	253.1	123.79	8.88	87.09	30.23	14.08	44.26	19.13	0.49	2109.28	20.51	14.77	5.01	21.96	10.38	15.74	6.59	344.83	34.87	0.79	10.54	386.48	544.53	2029.91	3283.23	8.17	13.12	39.66	935.51	16.43	98.71	761.83
90	1	73.49	28.77	89.48	0	0	1	1	1	0	1	0	1	0	0	0	13.28	90.98	163.77	12.76	92.85	27.12	19.37	59.58	15.05	0.2	1763.08	24.6	12.14	9.53	38.61	12.72	21.92	5.22	209.17	46	1.82	9.42	813.81	465.61	2343.83	1788.5	10.35	9.17	35.22	715.31	17.23	81.19	573.65
91	0	74.24	26.76	81.91	0	1	1	0	1	1	0	0	0	0	0	0	6.98	193.53	79.25	24.18	73.53	23.94	10.77	65.68	18.56	0.05	1146.15	21.19	17.62	7.66	36.68	9.51	16.67	4.21	298.17	39.75	1.27	9.28	694.86	980.23	2611.84	3981.03	7.63	15.85	55.08	745.27	16.48	99.01	765.65
92	1	75.47	23.62	108.82	0	0	1	0	0	0	1	0	0	0	0	0	11.3	189.63	80.48	18.04	57.16	23.02	8.29	57.19	21.98	0.07	1966.72	21.61	11.39	4.54	45.54	12.15	18.45	6.82	281.74	36.9	2.23	13.41	310.6	770.26	2015.91	2936.08	11.78	10.65	40.46	643.26	12.67	94.41	612.41
93	1	80.88	27.7	115.44	1	0	1	0	0	0	1	0	0	0	0	0	12.09	140.43	68.76	15.47	70.57	21.57	11.86	73.13	20.1	0.17	1306.94	17.94	14.99	6.17	28.19	9.94	13.62	3.06	325.77	50.52	2.15	13.97	591.66	1066.79	2013.77	2751.98	8.19	11.49	52.85	765.46	18	76.23	676.52
94	1	74.02	25.64	72.5	1	0	1	1	1	0	1	0	0	0	0	0	10.87	249.44	89.04	14.61	154.36	20.29	20.3	83.77	10.97	0.26	2078.44	17.13	15.27	6.85	39.5	13.71	8.29	3.98	290.04	42.18	2.72	11.2	1174.27	959.76	1571.5	2740.18	8	9.47	42.16	716.01	13.68	105.72	692.03
95	0	71.29	15.47	87.35	1	0	1	1	1	0	1	1	0	0	0	0	9.05	198.96	60.93	19.79	104.66	24.87	12.3	72.05	24.65	0.33	2645.34	16.22	9.72	7.3	36.98	15.89	18.97	4.73	336.8	66.55	3.07	6.71	538.09	1286.86	3232.44	2038.83	9.42	14.54	47.14	607.33	17.5	80.03	756.57
96	0	73.62	21.93	92.3	0	1	1	0	1	0	0	0	0	0	0	0	10.67	269.39	69.93	13.98	76.73	33.51	7.07	55.3	11.55	0.43	1476.29	16.3	16.65	5.72	43.2	6.64	16.45	1.78	378.39	64.1	3.42	12.27	216.58	1462.86	3014.14	3395.58	8.58	9.13	50.12	722.15	14.77	87.89	908.2
97	1	75.42	18.78	70.45	0	0	1	0	1	0	0	0	0	1	0	0	6.09	70.9	114.53	15.6	98.94	25.99	18.36	106.19	20.43	0.52	1807.85	20.1	10.96	6.65	28.92	7.87	11.99	5.59	376.65	34.44	1.8	7.41	761.44	672.79	1250.81	3188.12	10.2	12.71	39.47	539.13	21.23	52.73	716.5
98	1	71.88	23.84	69.81	0	0	1	1	1	0	1	0	1	0	0	0	10.54	249.04	76.75	14.7	68.72	25.32	20.18	66.7	33.01	0.15	1541.89	17.2	13.17	8.11	30.55	7.22	17.59	0.95	409.64	40.21	2.45	10.66	1087.66	1017.47	555.3	3069.24	10.17	5.78	43.65	1027.72	18.88	85.28	884.48
99	0	78.59	34.21	85.8	0	1	1	0	1	1	1	0	0	0	1	0	12.02	159.83	91.36	17.42	68.73	24.17	12.54	79.72	14.76	0.4	2431.66	17.91	6.7	8.16	26.78	16.32	9.1	3.5	395.99	60.83	1.59	14.96	387.11	268.3	1282.97	3498.5	9.19	11.36	46.94	939.57	20.04	76.11	724.78
100	0	73.44	23.14	84.41	0	0	1	1	1	0	1	0	0	0	0	0	11.54	174.03	103.6	15.8	66.38	19.25	20.34	86.14	16.29	0.18	2337.46	19.81	11.29	7.98	38.51	9.07	8.83	2.91	97.64	43.86	3.79	9.16	764.09	1092.43	1702.13	4372.4	10.2	14.07	53.57	763.55	14.36	78.96	758.02
101	1	78.49	20.44	58.34	0	1	1	1	1	0	0	0	0	0	1	0	6.9	135.92	116.91	11.25	74.28	26.9	17.8	69.95	14.43	0.13	2539.51	17.23	18.61	5.58	44.46	14.65	19.05	4.75	282.95	46.89	5.02	11.05	748.14	1129.84	2120.6	2330.19	7.84	10.69	53.91	889.16	15.65	68.44	672.28
102	1	75.56	27.12	98.18	0	0	1	0	1	0	1	0	0	0	0	0	10.36	197.47	101.46	12.97	96.72	17.48	10.57	97.46	22.93	0.36	2470.05	17.97	15.57	6.99	51.76	11.18	21.57	7.68	372	52.27	3.52	12.27	948.53	544.83	1287.2	2645.1	9.41	12.13	37.89	835.36	12.19	64.52	644.8
103	0	69.78	26.39	68.15	0	0	1	1	0	0	0	0	0	1	0	0	9.95	295.97	80.76	11.14	98.31	19.84	21.08	60.99	21.28	0.12	1550.4	21.91	10.93	6.61	45.06	11.14	15.23	3.22	320.19	50.71	1.15	8.46	114.72	794.37	1339.5	2574	9.25	12.79	49.47	729.8	16.87	79.92	773.8
104	1	71.9	27.83	68.14	0	1	1	1	1	0	1	0	0	0	0	0	8.91	167.42	90.7	19.57	89.45	31.66	15.57	57.18	14.06	0.17	2520.02	18.48	14.98	7.39	49.76	16.92	20.38	4.56	379.83	22.59	2.54	12.22	526.3	537.21	1527.64	3011.37	8.6	8.94	45	563.56	12.13	94.34	848.37
105	0	71.37	28.9	76.35	1	1	1	1	1	0	1	0	0	1	0	1	13.21	145.3	100.96	13.1	102.58	26.09	18.45	81.74	20.29	0.32	1180.72	20.09	15.39	5.94	51.42	13.65	19.15	5.6	304.25	54.04	2.32	12.29	870.95	978.65	1120.13	3707.22	11.59	11.02	44.56	720.24	17.08	81.38	745.43
106	1	78.2	24.13	76.9	0	0	1	1	1	0	1	0	0	0	0	1	12.64	223.8	130.65	13.82	96.36	22.64	17.24	49.2	19.53	0.58	2317.66	17.65	17.17	5.11	23.02	7.7	23.06	4.32	358.2	40.35	1.91	12.53	361.36	443.13	1456.01	2960.65	7.88	8.28	53.78	668.58	9.2	81.59	824.39
107	0	71.1	22.6	103.49	0	0	1	0	1	0	1	0	0	0	0	0	8.69	241.5	147.03	13.24	50.88	27.92	11.29	80.99	15.4	0.32	1526.15	21.14	15.73	6.4	52.29	6.77	11.86	3.3	369.81	48.88	2.86	10.66	542.13	914.05	936.08	4887.73	8.5	10.95	46.93	948.51	15.35	89.25	734.78
108	0	71.05	24.91	105.49	0	0	1	1	1	0	1	0	0	1	0	0	12.99	197.44	51.16	12.83	77.52	32.81	13.85	66.35	14.37	0.21	2600.65	9.54	11.81	6.96	27.65	8.58	21.86	2.98	278.17	37.51	2.37	13.19	430.53	940.74	1077.63	3253.1	10.54	10	35.14	861.45	17.43	96.28	752.04
109	1	74.61	24.39	80.82	0	0	1	0	0	0	1	0	0	0	1	1	8.48	281.01	107.83	11.22	104.01	24.28	14.1	63.04	21.4	0.15	1886.22	13.81	9.6	5.13	31.07	10.17	20.43	4.8	429.41	48.51	3.53	15.36	1027.6	826.58	1790.16	2186.33	9.67	12.54	45.45	776.61	12.39	95.95	826.41
110	0	74.01	24.89	97.96	0	0	1	1	1	0	0	0	0	0	0	0	10.59	242.76	116.26	11.75	81	15.26	8.9	67.22	14.28	0.28	1585.7	14.86	13.76	3.62	34.49	12.94	30.02	3.53	237.2	36.86	1.36	16.4	677.38	807.87	1685.2	2795.04	10.17	8.59	41.95	1044.25	12.57	105.45	1033.99
111	0	80.04	17.4	109.56	0	1	1	1	1	1	0	0	1	0	0	0	11.47	150.05	132.84	27.51	105	33.73	16.57	107.8	14.74	0.51	1541.39	20.68	10	5.17	32.11	8.41	20.05	2.69	225.37	39.74	2.82	8.89	931.36	726.27	1736.89	1607.91	8.91	7.76	39.36	549.9	17.14	48.87	863.16
112	0	78.43	27.85	109.67	0	0	1	0	1	0	1	0	1	0	0	0	9.81	134.97	79.11	17.1	67.32	22.24	17.15	88.41	20.89	0.18	2763.26	21.56	12.66	5.01	40.74	11.09	20.89	5.94	247.79	31.06	0.77	14.32	777.11	714.92	1507.31	3963.54	8	14.13	53.35	844.38	15.55	107.15	798.27
113	0	75.86	22.34	91.88	0	1	1	0	1	0	1	0	0	0	0	0	10.23	281.77	37.11	23.15	80.37	30.42	17.09	94.66	24.04	0.11	1808.39	21.43	11.18	7.89	31.72	14.66	28.32	4.4	424.47	40.61	2.31	13.14	836.54	1132.44	1616.04	2051.1	8.54	12.77	60.62	695.93	13.89	54.33	797.3
114	1	71.43	23.94	84.81	1	0	1	1	1	1	1	1	0	0	1	0	15.26	158.09	81.8	16.4	43.33	31.87	9.18	78.72	19.68	0.49	2639.35	19.74	10.1	7.03	50.82	4.25	14.17	4.54	322.41	31.68	0.5	9.11	148.51	103.52	2019.33	4012.16	8.78	13.52	38.24	1043.7	11.94	76.41	614.55
115	1	75.31	24.47	111.97	1	1	1	1	1	0	1	1	0	0	1	0	12.34	162.16	72.47	18.9	121.87	19.87	18.18	45.34	21.82	0.15	2314.7	21.85	14	5.57	22.77	10.99	29.28	5.17	491.68	48.95	2.66	5.38	700.04	876.68	2100.52	4086.3	10.22	9.36	42.76	365.03	11.39	77.5	516.84
116	1	66.58	38.15	83.76	0	0	1	0	1	0	0	0	0	0	0	1	9.8	14.85	73.08	12.08	122.62	23.77	14.13	50.59	16.26	0.25	2078.07	20.52	11.68	7.38	31.17	10.21	17.34	4.62	478.01	28.95	2.4	6.54	439.9	709.37	2257.83	2875.82	9.12	11.15	43.19	678.96	19.55	95.01	771.32
117	1	80.2	20.85	90.55	0	1	1	1	1	0	0	0	0	0	0	0	8.97	147.18	74.84	9.99	48.26	32.73	14.17	62.49	19.34	0.53	1728.79	22.43	15.13	9	49.59	14.65	19.75	3.04	295.35	43.62	4.31	8.21	386.72	858.47	2558.77	2410.37	8.3	11.01	44.98	1124	18.36	71.88	898.69
118	1	74.89	16.16	109.07	1	0	1	1	0	1	1	0	1	0	0	0	9.26	185.28	127.73	17	73.71	31.78	14.19	65.72	11.94	0.26	2940.98	19.77	13.5	4.32	31.56	5.39	21.52	5.28	368.34	32.63	2.94	8.15	1171.46	724.72	2353.67	3222.92	9.12	8.25	45.96	806.28	12.84	118.46	656.52
119	1	71.18	22.76	91.59	0	0	1	1	0	1	1	0	0	0	0	0	4.02	199.61	76.8	15.64	89.28	27.11	13.39	47.56	14.52	0.08	2328.17	21.57	9.27	6.3	41.4	15.03	5.68	6.52	249.79	39.69	1.24	11.57	269.91	943.61	2551	2969.03	10.17	10.79	36.38	549.37	17.67	82.81	826.64
120	1	75.74	20.03	77.45	0	1	1	1	0	0	1	0	0	0	0	0	13.26	255.59	93.34	8.1	48.36	23.14	10.18	49.74	20.15	0.31	1183.95	18.55	11.32	4.34	33.77	8.29	18.94	6.34	147.14	54.63	2.88	8.69	185.34	454.49	1955.51	2792.51	7.55	9.35	52.44	1020.72	16.44	84.89	480.66
121	0	74.47	21.88	99.1	1	0	1	0	1	0	0	0	0	1	0	0	9.65	146.39	47.97	16.43	82.76	25.21	12.24	58.97	13.77	0.4	1556.01	21.59	16.7	6.01	25.4	10.97	12.76	2.97	303.82	47.6	1.63	11.6	1054.9	421.09	1486.48	4381.64	8.84	18.08	44.97	571.12	19.06	99.51	499.88
122	0	70.52	16.56	90.37	1	0	1	0	1	0	0	0	0	1	1	0	4.54	264.05	103.41	21.46	88.45	29.28	22.5	58.78	14.57	0.21	1471.2	19.32	11.83	7.69	43.49	15.56	23.41	3.28	244.19	44.21	3.13	10.32	906.74	1004.11	1771.9	2368.36	6.7	10.14	54.9	513.35	16.32	72.27	585.86
123	0	71.93	25.44	93.5	0	0	1	1	0	0	1	0	0	0	0	0	9.25	222.71	133.2	19.51	80.02	26.13	16.06	48.31	16.62	0.22	2095.33	20.98	16.32	7.1	40.14	8.48	14.62	5.2	355.48	38.87	0.87	12.46	802.79	1438.78	1317.11	3396.52	8.18	12.34	64.39	788.23	15.05	99.26	878.45
124	0	69.93	32.54	98.08	0	0	1	0	0	0	1	0	0	0	0	0	12.18	280.31	135.45	16.75	94.93	28.12	14.41	47.02	11.5	0.01	907.65	17.32	18.22	7.37	36.12	11.66	19.35	7.07	233.43	51.43	4.65	15.55	939.85	1064.89	2189.68	3390.32	9.71	9.11	40.68	605.52	13.72	76.85	827.44
125	0	76.61	18.66	102.35	0	0	1	1	0	0	0	0	1	0	0	1	16.01	224.5	56.89	12.1	102.45	22.84	15.7	62.71	22.31	0.24	1498.47	20.97	10.07	4.43	27.15	13.76	11.76	3.09	205.64	41.63	2.48	10.94	1189.68	151.27	1736.07	3614.54	8.69	8.92	42.24	442.32	16.16	92.57	623.94
126	0	75.31	27.75	78.64	1	0	0	1	1	1	1	0	0	0	0	0	11.34	247.92	113.81	18.65	91.55	40.29	14.67	71.77	12.08	0.36	1559.04	15.58	8.01	6.01	43.25	10.2	14.56	3.9	262.29	36.75	1.67	12.21	364.92	824.93	1197.32	3762.84	9.22	9.13	41.13	738.86	14.04	100.71	528.48
127	1	74.34	15.99	72.01	0	0	1	1	1	0	1	0	0	0	0	0	15.02	236.6	77.68	10.98	87.13	22.74	16.09	72.32	15.17	0.18	2014.19	27.39	5.13	8.61	36.46	9.11	24.76	3.18	387.5	50.16	3.49	11.25	1017.44	864.64	2112.49	3769.43	11.49	7.57	32.59	1028.12	15.94	117.09	498.9
128	1	79.28	26.42	115.57	0	0	1	1	0	0	1	1	0	0	0	0	8.89	99.62	80.45	18.61	89.74	30.4	12.87	87.81	23.5	0.36	2917.42	18.68	15.88	4.56	23.2	9.49	19.36	4.17	305.52	42.82	2.49	15.79	603.26	1073.67	1868.5	3419.63	8.22	9.88	58.14	909.86	14.37	74.13	744.17
129	1	78.88	29.02	77.05	0	0	1	0	1	0	1	0	0	0	0	0	11.35	99.21	87.59	18.45	119.27	31.91	15.97	53.75	13.72	0.13	1745.42	19.85	16.02	7.32	42.51	9.66	16.14	1.17	373.79	36.17	3.62	17.42	854.15	528.73	2012.17	3588.64	9.86	10.68	44.67	1017.22	20.9	69.47	712.92
130	1	71.64	27.87	98.48	0	1	1	1	1	0	0	1	1	0	0	0	10.36	165.41	56.25	9.86	86.43	30.95	14.63	56.04	16.71	0.32	1038.79	23.12	13.36	7.69	43.27	12.96	12.81	4.57	224.51	45.83	1.72	12.04	798.8	1177.6	1134.73	2092.97	12.57	7.36	47.18	639.53	13.95	63.9	650.5
131	1	75.02	22.25	80.48	0	0	1	1	1	0	0	1	0	0	1	0	9.3	166.01	135.16	14	83.9	24.21	18.59	69.2	16.2	0.26	1972.22	14.89	13.96	6.04	43.63	8.64	28.33	3.76	79.86	54.26	3.82	15.16	273.27	796.23	1655.43	3110.9	8.41	9.41	46.26	775.72	15.04	105.39	875.86
132	1	73.34	20.6	83.23	0	0	1	1	0	0	0	1	0	0	0	0	9.46	207.27	111.65	16.7	98.84	34.36	15.04	103.94	15	0.06	2650.78	21.34	16	5.11	30.62	13.45	17.22	5.79	305.81	53.25	1.93	12.05	907.8	969.22	1771.99	3708.7	7.39	11.88	36.99	427.79	17.18	88.46	644.13
133	1	75.69	18.36	95.74	0	0	0	1	1	0	0	0	0	1	0	0	13.61	306.92	49.28	8.83	79.75	25.75	13.52	71.74	16.05	0.04	1813.96	9.36	13.43	6.25	29.83	12.57	20.73	3.77	130.21	30.26	4.39	8.63	701.77	810.17	2082.9	3135.01	7.7	11.46	48.62	655.28	16.39	70.68	789.71
[truncated: 17 more columns]
