# Supplementary material for: The distribution of incidence rates of cardiovascular diseases in the elderly and the relationship between dietary patterns and cardiovascular risk
Source: PeerJ. 2026 Feb 27;14:e20768. doi: 10.7717/peerj.20768 (PMC12951887; doi:10.7717/peerj.20768)
Supplement: Supplemental Information 2 [file peerj-14-20768-s002.txt]

Gender
Male 1
Female 0

Current Smoking
Yes 1
No 0

Current Drinking
Yes 1
No 0

Marital status
Married 1
Others 0

Number of children
≤2 1
≥3 0

Monthly income(yaun)
<5000 1
≥5000 0

Living situation
Living alone 1
Living with Family 0

Education
below high school 1
high school and above 0

History of surgery
Yes 1
No 0

Diabetes
Yes 1
No 0

Hyperuricemia
Yes 1
No 0

Bronchial Asthma
Yes 1
No 0

Chronic Obstructive Pulmonary Disease
Yes 1
No 0
